# Supplementary material for: Cohen Syndrome Patient iPSC-Derived Neurospheres and Forebrain-Like Glutamatergic Neurons Reveal Reduced Proliferation of Neural Progenitor Cells and Altered Expression of Synapse Genes
Source: J Clin Med. 2020 Jun 16;9(6):1886. doi: 10.3390/jcm9061886 (PMC7356975; doi:10.3390/jcm9061886)
Supplement: Supplementary file 1 [file jcm-09-01886-s001.zip]

Archive with 9 entries (9 files):
- Figure S2.pdf
- Figure S3.pdf
- Figure S4.pdf
- Figure S1.pdf
- Table S4.xlsx
- Table S1.docx
- Table S2.docx
- Table S3.xlsx
- Supplementary headers and footers.docx
