# Supplementary material for: Cohen Syndrome Patient iPSC-Derived Neurospheres and Forebrain-Like Glutamatergic Neurons Reveal Reduced Proliferation of Neural Progenitor Cells and Altered Expression of Synapse Genes
Source: J Clin Med. 2020 Jun 16;9(6):1886. doi: 10.3390/jcm9061886 (PMC7356975; doi:10.3390/jcm9061886)
Supplement: Supplementary file 1 [file jcm-09-01886-s001.zip › Table S4.xlsx]

## Sheet: Upregulated.GO.terms
Term	Catergory of GO term	Number of genes	Genes	Benjamini
GO:0005887~integral component of plasma membrane	Cellular component	93	SGMS2, SLC6A1, TSPAN2, SLC16A10, GABRB2, LRRC8C, GRIK4, SORL1, TRPV3, PLPPR4, PLPPR5, VIPR2, KCNK12, TNFRSF11A, GRIN2B, SLC24A2, CALCRL, HTR1D, LY75-CD302, HTR1E, ICAM1, TMEM150C, PTGER1, GABRG2, RAMP2, KCND2, PTGER3, GPR176, CDHR1, PCDH11X, HLA-A, COL25A1, HLA-C, PCDH7, SSPN, BSND, CD83, CRHR2, GPR55, HAS1, GRM8, HTR6, CNTN2, STEAP2, SLC40A1, GPR12, CALY, DRD3, ECEL1, ENPP1, TNFRSF25, CYSLTR2, K…	3.9141e-07
GO:0005886~plasma membrane	Cellular component	184	SGMS2, SLC6A1, GABRB2, ADCY8, SLC44A5, ADCY5, GRIK4, UTRN, PLPPR4, PLPPR5, GRIN3A, VIPR2, IL31RA, WNT4, PACSIN1, GRIN2B, UNC5D, PRKACB, NALCN, HTR1D, NEGR1, HTR1E, IRS4, F11R, KCND3, KCND2, CDHR1, HLA-A, HLA-C, ACTN2, PATJ, CFC1, CRHR2, CCR7, IGSF8, RND1, GPR55, HAS1, HTR6, PLA2G2A, SLC30A10, SLC40A1, IGSF9, WNT5A, NCR3LG1, ENPP5, FXYD2, ENPP1, DRD3, CYSLTR2, KCNA4, CD70, EPHA10, CX3CL1, KCNA5, T…	0.00561607
GO:0045211~postsynaptic membrane	Cellular component	20	GABRE, GABRG2, KCND2, GABRA4, GABRB2, UTRN, GRIK4, CPEB1, GRIN3A, SSPN, SHANK2, GRIN2B, SH2D5, LRRTM4, LRRTM3, CNIH3, GRIA1, TENM2, LRRTM1, GABRQ	0.0152977
GO:0009986~cell surface	Cellular component	36	WNT5A, PPFIA2, ENPP1, SLC6A1, STRC, CX3CL1, CD74, HMMR, WNT4, EPHB6, GRIN2B, ITGAX, LRRTM1, MAS1, CD2, PCSK9, UNC5D, ICAM1, RAMP2, TRPC4, HLA-A, FZD1, AXL, LY6K, HLA-C, IL6R, MXRA8, KCNK2, CCR7, CD55, ITGA6, DSG2, GRIA1, ADGRV1, CNTN2, WNT7A	0.0231277
GO:0016021~integral component of membrane	Cellular component	215	SGMS2, ADCY8, ADCY5, GRIN3A, BDNF, LRRC37A2, TMEM150C, F11R, RARG, CDHR1, LPCAT2, BCL2L10, LHFPL3, CRHR2, CCR7, PITPNM3, HAS1, CD164L2, FAM163B, SLC30A10, ADAMTS4, NCR3LG1, ENPP5, ENPP1, NPIPB4, NPIPB3, CD70, CD74, TMEM229A, NPIPB5, EPHB6, STX12, UPK1A, FAM162A, OR2T8, GCNT1, SASH1, TRPC4, GPR157, MGAT4C, MAOB, KCNK2, ABCG8, SLC36A4, GPR85, CACHD1, SLC16A10, KCNAB1, TRPV3, ST6GALNAC3, LRRC37A, IF…	0.0273503

## Sheet: Downregulated.GO.terms
Term	Catergory of GO term	Number of genes	Genes	Benjamini
GO:0042472~inner ear morphogenesis	Biological process	18	ABR, NEUROG1, COL2A1, SIX4, ATP6V1B1, PAX2, ZIC1, SPRY2, GATA2, CHRNA9, ITGA8, ALDH1A3, GATA3, PAX8, SIX1, POU4F3, ROR2, TFAP2A	3.05303e-09
GO:0045944~positive regulation of transcription from RNA polymerase II promoter	Biological process	68	CGA, LMO2, TGFB3, FGF10, PDX1, ZIC1, PAX2, TGFB1, CBFB, FLT3LG, GATA2, BARX1, ZNF350, GALR1, HEY1, GATA3, FOXF1, PAX8, GATA4, FOXF2, POU4F3, POU4F2, SOX15, POU4F1, MYC, NR2F1, PITX2, EGFR, SATB2, SIX3, SIX2, SIX4, PROX2, PROX1, HOXD9, HOXD8, SIX1, VGLL1, TFAP2A, ZFPM2, FOXC1, ACVR1, ONECUT3, LUM, TFEB, CHCHD2, SOX9, MEIS1, HAND2, LHX2, HOXA7, NKX2-1, POU3F3, ETV1, FZD8, EPAS1, LMX1B, SMAD7, MAML2…	0.000209776
GO:0048565~digestive tract development	Biological process	11	GATA2, CLMP, CYP1A1, FOXF1, GATA3, COL3A1, TGFBR2, TGFB3, PDGFC, PDX1, TGFB1	0.000203078
GO:0007271~synaptic transmission, cholinergic	Biological process	11	CHRM4, CHRNA9, CHRM3, CHRNA5, CHRNB4, CHRNB3, CHRNA6, HTR3A, CHRNA1, CHRNA3, CHRNG	0.000271097
GO:0060412~ventricular septum morphogenesis	Biological process	10	HEY1, TBX3, SMAD7, HEYL, FGFRL1, TGFBR2, ZFPM2, PROX1, ACVR1, PITX2	0.000225069
GO:0006366~transcription from RNA polymerase II promoter	Biological process	42	CDX2, ONECUT3, POLR2I, PDX1, ZIC1, SOX9, PAX2, MEIS1, CBFB, FEV, GATA2, BARX1, HAND2, OVOL3, GATA3, FOXF1, PAX8, GATA4, HOXA7, FOXF2, POU3F4, POU4F3, POU4F2, ETV1, POU4F1, MYC, PITX2, PHRF1, EPAS1, SIX3, SIX2, SIX4, POLR2J2, POLR2J3, HOXD8, MEOX2, EBF2, HEYL, SIX1, TFAP2A, NEUROD1, FOXC1	0.000444318
GO:0001501~skeletal system development	Biological process	19	HAPLN1, WFIKKN1, BMP1, TBX3, COL3A1, FGFRL1, IGF2, COL2A1, PKDCC, EN1, ZBTB16, SOX9, COL5A2, SHOX2, FOXC1, CHRD, BMP5, TLL1, CDH11	0.000602135
GO:0060021~palate development	Biological process	14	WFIKKN1, SATB2, TBX3, TBX2, TGFBR2, TGFB3, PKDCC, COL2A1, VAX1, SNAI2, MEOX2, HAND2, FOXF2, TFAP2A	0.000761645
GO:0001657~ureteric bud development	Biological process	10	CER1, SPRY1, SMAD9, BMPER, SMAD7, SIX1, CRLF1, FOXC1, TGFB1, SLIT2	0.00152981
GO:0030198~extracellular matrix organization	Biological process	22	HAPLN1, COL13A1, LUM, TNC, COL3A1, PRDX4, COL2A1, SPARC, SOX9, COL5A2, CSGALNACT1, ITGA9, EGFLAM, BGN, KAZALD1, FOXF1, COL27A1, ITGA8, ITGB6, FOXF2, LAMB1, LOXL1	0.00165527
GO:0007156~homophilic cell adhesion via plasma membrane adhesion molecules	Biological process	19	PCDHB7, PCDHB8, PCDHB5, CADM1, PCDHB6, PCDHB4, PCDHB15, SDK1, PCDH12, PCDHB2, PCDH15, IGSF9B, AMIGO2, CDH15, DSG3, PCDHB16, PCDHA10, KIRREL3, CDH11	0.00294187
GO:0000122~negative regulation of transcription from RNA polymerase II promoter	Biological process	49	HMX1, CDX2, WFS1, PDX1, TGFB1, GATA2, ZNF350, HEY1, FOXF1, GATA3, POU4F2, SOX15, POU4F1, NR2F2, MYC, PITX2, NR2F1, SATB2, SOX14, VAX2, VAX1, PROX2, PROX1, HOXD9, SKOR1, HOXD8, DLL4, SIX1, TFAP2A, ZFPM2, TSHZ1, ZBTB16, CXXC5, ZBTB18, HOXA7, NKX2-1, FZD8, TBX3, SMAD7, TBX2, EN1, SNAI2, FEZF1, HOXB3, SHOX2, DKK1, ID2, HEYL, ID3	0.00413475
GO:0009952~anterior/posterior pattern specification	Biological process	13	CER1, TSHZ1, EMX2, ZBTB16, HOXB3, HOXD9, BARX1, HOXB7, HOXB8, HOXA7, NEUROD1, NR2F2, PCSK5	0.00457949
GO:0001503~ossification	Biological process	13	EGFR, BMP1, IGF2, SPARC, SOX9, OSTN, ATP6V1B1, COL5A2, CHRDL1, KAZALD1, FOXC1, BMP5, CDH11	0.00457949
GO:0048557~embryonic digestive tract morphogenesis	Biological process	7	SHOX2, ID2, HLX, FOXF1, SIX2, FGF10, PITX2	0.00455879
GO:0090190~positive regulation of branching involved in ureteric bud morphogenesis	Biological process	7	HOXB7, PAX8, SIX1, SIX4, PAX2, SOX9, TGFB1	0.0060289
GO:0045893~positive regulation of transcription, DNA-templated	Biological process	37	CDX2, TGFB3, TFEB, FGF10, ZBTB16, PAX2, SOX9, ZIC1, MDK, TGFB1, ZIC2, HAND2, GATA3, FOXF1, LHX2, PAX8, GATA4, FOXF2, POU3F3, NKX2-1, ATOH8, NR2F2, MYC, TBX3, SIX4, MECOM, CAPN3, PROX1, FEZF1, ID2, SIX1, TFAP2A, ROR2, NEUROD1, FOXC1, BAMBI, ACVR1	0.0133723
GO:0001764~neuron migration	Biological process	14	SATB2, MDGA1, FGF13, VAX1, DRGX, FEZF1, GATA2, GATA3, NKX2-1, NEUROD4, TLX3, NR2F2, PITX2, KIRREL3	0.0127616
GO:0006351~transcription, DNA-templated	Biological process	101	HKR1, HMX1, CNOT3, TCEAL5, TCEAL7, ZNF829, ZIC2, GATA2, ZNF300, ATOH8, SATB2, ZNF506, RXRG, ZNF501, ZNF502, VAX2, VAX1, PROX2, MECOM, POLR2J2, PROX1, POLR2J3, HOXD9, PRDM8, ZNF233, SKOR1, BAZ1A, FOXG1, MNX1, VGLL1, TSHZ1, TFEB, CHCHD2, ZNF619, CXXC5, ZNF229, FOXQ1, LHX2, ZNF596, NKX2-1, RHOXF1, ZNF527, SMAD9, EPAS1, BHLHE22, SMAD7, NEUROG1, TFCP2, FOXP4, ATF7IP2, HOXB3, FEZF1, POLRMT, HOXB7, HOXB…	0.0120781
GO:0007399~nervous system development	Biological process	25	CER1, NTF3, SOX14, PCDHB6, ENC1, PCDHB4, PCDHB15, NEUROG1, PCDHB2, FGF13, IGSF9B, MDK, SEMA5A, SHOX2, CSGALNACT1, BARX1, CBLN1, CHRDL1, CHRM3, ZIC5, AVIL, PCDHA10, ATOH8, MAB21L2, CHRNA3	0.0122406
GO:0007275~multicellular organism development	Biological process	37	HKR1, HMX1, CDX2, TSHZ1, LMO2, OSTN, PAX2, TAF7L, SHISA2, NKX1-2, HLX, PAX8, PIWIL2, RHOXF1, TLX1, ZNF267, BMP1, ST6GAL2, LMX1B, ENC1, IGF2, EN2, HOXB3, EYA4, FZD10, HOXD8, ID2, HOXB7, MEOX2, DACH2, HOXB8, EBF2, KAZALD1, GADD45G, ROR2, ID3, CHRD	0.0135044
GO:0008284~positive regulation of cell proliferation	Biological process	34	CGA, FGF18, CDX2, PGF, TNC, CRLF1, PDX1, SOX9, TGFB1, FLT3LG, S1PR3, ZNF703, CLCF1, HLX, TGFA, POU3F3, PDGFC, MYC, EGFR, TRPM4, NTF3, TBX3, TBX2, TGFBR2, GAREM1, IGF2, PROX1, S100A13, SP6, BAMBI, MAB21L1, EMP2, MAB21L2, EIF5A2	0.0155393
GO:0001525~angiogenesis	Biological process	21	SAT1, FZD8, FGF18, EPAS1, EGFL7, PGF, FGF10, MEIS1, MMP2, PRKX, MMRN2, HOXB3, SHB, MEOX2, HEY1, HAND2, DLL4, HOXA7, TGFA, PLCD1, SCG2	0.015692
GO:0006355~regulation of transcription, DNA-templated	Biological process	81	HKR1, CDX2, LZTS1, EVX2, CNOT3, PAX2, ZNF829, DMRTA1, ZNF350, HEY1, ZNF300, HLX, PAX8, GATA4, ZNF404, SOX15, MYC, PITX2, KHDRBS3, SATB2, KHDRBS2, ZNF506, ZNF354C, DMRT3, EMX2, TLE6, TLE3, ZNF501, ZNF502, SIX4, TLE2, MECOM, PRDM8, ZNF233, EYA4, SKOR1, BAZ1A, SIX1, VGLL1, FOXC1, IRX5, ZNF558, TFEB, ZNF619, ZNF75A, MEIS1, TCF7L1, DRGX, ZNF229, PRDM12, ZNF703, NKX1-2, LHX2, ZNF596, RHOXF1, TLX3, ZNF5…	0.0154406
GO:0030878~thyroid gland development	Biological process	7	TG, HOXB3, CGA, PAX8, SIX1, NKX2-1, FGF10	0.0203741
GO:0045892~negative regulation of transcription, DNA-templated	Biological process	35	HMX1, SMTNL1, ZBTB16, TCEAL7, PAX2, SOX9, ZBTB18, TGFB1, ZIC2, ZNF350, ZNF703, HEY1, GATA3, HOXA7, FOXF2, POU3F3, NKX2-1, ATOH8, NR2F2, TBX3, SOX14, TBX2, SIX3, TLE2, SIX4, MECOM, CAPN3, PROX1, FEZF1, ID2, HEYL, FOXG1, TFAP2A, ZFPM2, ID3	0.0216045
GO:0007219~Notch signaling pathway	Biological process	14	TBX2, MAML2, TGFBR2, SOX9, SNAI2, MDK, TGFB1, S1PR3, HEY1, DLL4, HEYL, FOXC1, NEUROD4, MYC	0.021076
GO:0098655~cation transmembrane transport	Biological process	9	FAM26E, CHRNA5, CHRNB4, CHRNB3, CHRNA6, HTR3A, CHRNA1, CHRNA3, CHRNG	0.0240074
GO:0035094~response to nicotine	Biological process	8	PENK, CHRNB4, CHRNB3, PDX1, CHRNA6, CHRNA1, GNAT3, CHRNG	0.0250059
GO:0048935~peripheral nervous system neuron development	Biological process	5	HOXD9, ISL2, HAND2, ETV1, POU4F1	0.0242716
GO:0071599~otic vesicle development	Biological process	4	GATA3, PAX8, SIX1, COL2A1	0.0354813
GO:0001823~mesonephros development	Biological process	5	GATA3, PAX8, FGF10, ZBTB16, PAX2	0.0345053
GO:0043010~camera-type eye development	Biological process	8	CYP1A1, EFEMP1, FOXC1, VAX1, PAX2, MAB21L1, MAB21L2, PITX2	0.0359478
GO:0048839~inner ear development	Biological process	8	EYA4, BMPER, SIX1, TGFB3, NEUROD1, PCDH15, SPARC, TGFB1	0.0406722
GO:0071773~cellular response to BMP stimulus	Biological process	7	ADAMTS7, CER1, SMAD9, GATA3, HEYL, COL2A1, ACVR1	0.0410563
GO:0005892~acetylcholine-gated channel complex	Cellular component	9	CHRNA9, CHRNA5, CHRNB4, CHRNB3, CHRNA6, HTR3A, CHRNA1, CHRNA3, CHRNG	0.000306611
GO:0005886~plasma membrane	Cellular component	187	RAB9A, SLC44A2, ADCY2, CADM1, ATP6AP2, SYT2, FGFRL1, TGFB3, FGF10, FGF13, STOML3, TSPAN9, MMP2, AQP3, TGFB1, SHB, S1PR3, ATP2B3, KCNK9, GALR1, CHRNA9, HOMER3, CHRNA5, PDGFC, CHRNA6, CHRNA1, SPN, CHRNA3, ISLR2, EGFR, MDGA1, SIX2, RPH3A, JUP, GABRR1, CD163L1, F3, DLL4, TFPI, RYR2, ROR2, PSCA, EMP2, CCDC8, SLC38A5, SLC38A4, HSD17B10, SCN1A, ENPP2, NKAIN3, BDKRB2, GPR142, KCNMB1, RAB40A, SORCS3, SEMA…	0.0044202
GO:0045211~postsynaptic membrane	Cellular component	21	GABRG3, GABRA1, LZTS1, PCDHB8, COL13A1, GLRA2, IGSF9B, CBLN1, GABRR1, CHRM4, CHRM3, CHRNA9, HOMER3, CHRNA5, CHRNB4, CHRNB3, CHRNA6, CHRNA1, HTR3A, CHRNA3, CHRNG	0.00531771
GO:0005667~transcription factor complex	Cellular component	19	SATB2, SMAD9, LMO2, EPAS1, SMAD7, TBX2, ONECUT3, MEIS1, TCF7L1, GATA2, SKOR1, HAND2, DACH2, FOXF1, GATA3, SIX1, FOXF2, NKX2-1, PITX2	0.0115815
GO:0005576~extracellular region	Cellular component	84	CGA, FGF18, NXPH4, PGF, TGFB3, FGF10, FGF13, NOTUM, TTN, DNASE1L2, MMP2, TGFB1, FLT3LG, CLCF1, RSPO3, CNTNAP3, PDGFC, LOXL1, NXPH1, KIRREL3, APOO, EGFL7, COL22A1, SERPING1, PKDCC, SLIT2, CD163, SLIT3, CBLN1, CHRDL1, CD163L1, BGN, MELTF, INHBE, TFPI, TMSB4X, NGFR, MFAP4, ADAM12, ADAMTS2, TG, CER1, WFIKKN1, IGFBPL1, TNC, LUM, COL3A1, CRLF1, PAMR1, DHRS4L2, KITLG, COL2A1, FAM19A1, MDK, COL6A6, BCHE,…	0.00993581
GO:0005581~collagen trimer	Cellular component	12	CTHRC1, COL6A6, COL13A1, COL27A1, COL3A1, CCBE1, COL22A1, C1QL1, FAM122B, COL2A1, C1QL4, COL5A2	0.0188662
GO:0005578~proteinaceous extracellular matrix	Cellular component	22	CTHRC1, ADAMTS17, HAPLN1, FLRT2, BMP1, LUM, COL22A1, EFEMP1, SPARC, MMP2, COL5A2, SLIT2, TGFB1, SLIT3, CHAD, ADAMTS7, BGN, COL6A6, FBLN2, CCBE1, SPON2, ADAMTS2	0.0214293
GO:0005615~extracellular space	Cellular component	69	CTHRC1, FGF18, PGF, PRDX4, TGFB3, FGF10, MMP2, TGFB1, FLT3LG, MMRN2, IL4R, CCBE1, TGFA, PDGFC, SPON2, LOXL1, SPN, APOO, EGFR, EGFL7, ACTA2, MDGA1, SERPING1, TLE2, SSPO, SLIT2, SLIT3, MELTF, INHBE, F3, TFPI, C1QL4, LCP1, CTSF, TG, CER1, ENPP2, TNC, LUM, COL3A1, CRLF1, KITLG, COL2A1, OSTN, LAMB1, PCSK5, POTEF, POTEE, SCG2, ACTB, CPNE9, FLRT2, ACTC1, BMP1, EFEMP1, S100A11, PCDH15, IGF2, SPARC, S100A…	0.0436659
GO:0043565~sequence-specific DNA binding	Molecular function	55	CDX2, EVX2, FEV, HLX, FOXF1, GATA4, FOXF2, POU4F1, NR2F2, MYC, NR2F1, PITX2, SATB2, SOX14, EMX2, RXRG, SIX4, HOXD8, SIX1, FOXG1, MNX1, TFAP2A, FOXC1, IRX5, RAG1, CHCHD2, CXXC5, ZBTB18, TCF7L1, DRGX, FOXQ1, NKX1-2, LHX2, HOXA7, POU3F3, ETV1, TLX3, RHOXF1, TLX2, TLX1, EPAS1, TBX3, LMX1B, TBX2, EN2, TFCP2, SNAI2, FOXP4, HOXB3, SHOX2, ISL2, HOXB7, MEOX2, HOXB8, NEUROD1	1.46551e-10
GO:0042166~acetylcholine binding	Molecular function	11	CHRNA9, CHRM3, CHRNA5, CHRNB4, CHRNB3, SLC18A3, CHRNA6, HTR3A, CHRNA1, CHRNA3, CHRNG	2.10313e-06
GO:0003700~transcription factor activity, sequence-specific DNA binding	Molecular function	67	LZTS1, CDX2, PDX1, ZIC1, DMRTA1, CBFB, ZNF829, FEV, ZIC2, GATA2, BARX1, HEY1, ZNF300, GATA3, PAX8, GATA4, FOXF2, POU4F3, SOX15, ATOH8, NR2F2, MYC, NR2F1, PITX2, ZNF354C, DMRT3, RXRG, ZNF501, SIX3, SIX2, VAX2, MECOM, PROX1, HOXD8, SIX1, MNX1, TFAP2A, FOXC1, TFEB, ZBTB16, SOX9, ZBTB18, TCF7L1, ZNF229, POU3F4, NKX2-1, POU3F3, ETV1, RHOXF1, ZNF267, SMAD9, ZNF454, EPAS1, TBX3, LMX1B, TBX2, SMAD7, NEUR…	8.78191e-06
GO:0004889~acetylcholine-activated cation-selective channel activity	Molecular function	9	CHRNA9, CHRNA5, CHRNB4, CHRNB3, CHRNA6, HTR3A, CHRNA1, CHRNA3, CHRNG	8.96256e-05
GO:0005509~calcium ion binding	Molecular function	51	SYT2, TTN, DNASE1L2, CALB1, KCNIP1, CALB2, CCBE1, TCHH, PCDHB7, PCDHB8, EGFL7, PCDHB5, PCDHB6, PCDHB4, PCDHB2, RPH3A, SLIT2, SLIT3, PITPNM2, EGFLAM, RYR3, DLL4, RYR2, LCP1, NKD1, ENPP2, MYL1, PAMR1, PCDHB15, CAPS2, PCDHB16, PLCD4, PCDHA10, PLCD1, HRC, BMP1, EFEMP1, S100A11, S100A10, PCDH12, PCDH15, SPARC, CAPN3, ITPR1, S100A13, CDH15, FBLN2, DSG3, SYTL4, TLL1, CDH11	0.000168349
GO:0001077~transcriptional activator activity, RNA polymerase II core promoter proximal region sequence-specific binding	Molecular function	25	ONECUT3, ZIC1, SOX9, MEIS1, GATA2, HAND2, GATA3, PAX8, HOXA7, POU4F3, ETV1, POU4F2, POU4F1, MYC, TLX1, PITX2, EPAS1, SIX2, SIX4, MEOX2, EBF2, SIX1, HEYL, NEUROD1, TFAP2A	0.000204581
GO:0015464~acetylcholine receptor activity	Molecular function	8	CHRNA5, CHRNB4, CHRNB3, CHRNA6, HTR3A, CHRNA1, CHRNA3, CHRNG	0.000743236
GO:0015276~ligand-gated ion channel activity	Molecular function	9	CHRNA9, CHRNA5, CHRNB4, CHRNB3, CHRNA6, HTR3A, CHRNA1, CHRNA3, CHRNG	0.00186851
GO:0008083~growth factor activity	Molecular function	18	FGF18, BMP1, NTF3, PGF, EFEMP1, TGFB3, KITLG, FGF10, IGF2, FGF13, MDK, TGFB1, DKK1, INHBE, CLCF1, TGFA, PDGFC, BMP5	0.00288287
GO:0003705~transcription factor activity, RNA polymerase II distal enhancer sequence-specific binding	Molecular function	11	FOXF1, FOXF2, VGLL1, NKX2-1, POU4F1, FOXC1, PDX1, SNAI2, SOX9, PROX1, MEIS1	0.00488938
GO:0000978~RNA polymerase II core promoter proximal region sequence-specific DNA binding	Molecular function	27	PDX1, ZIC1, MEIS1, PAX8, HOXA7, POU4F3, ETV1, POU4F2, MYC, ZNF562, TLX1, PITX2, ACTB, TBX3, ZNF506, TBX2, ZNF502, SIX2, EN1, SIX4, FEZF1, SKOR1, MEOX2, EBF2, SIX1, NEUROD1, TFAP2A	0.0131149
GO:0001078~transcriptional repressor activity, RNA polymerase II core promoter proximal region sequence-specific binding	Molecular function	13	SKOR1, TSHZ1, TBX3, TBX2, GATA3, TFAP2A, POU4F2, ZFPM2, EN1, SNAI2, PROX2, PROX1, PITX2	0.0218652
GO:0046983~protein dimerization activity	Molecular function	15	BHLHE22, TFEB, NEUROG1, POLR2J2, POLR2J3, ID2, HEY1, GATA3, ANO3, TFAP2A, ANO5, NEUROD4, ATOH8, ID3, MYC	0.0311181
GO:0008134~transcription factor binding	Molecular function	22	EPAS1, ENPP2, SIX2, CHCHD2, PDX1, CXXC5, PAX2, TAF7L, GATA2, HEY1, HAND2, GATA3, HEYL, HOXA7, FOXF2, GATA4, NEUROD1, FOXC1, ZFPM2, ID3, MYC, PITX2	0.0353527
GO:0000981~RNA polymerase II transcription factor activity, sequence-specific DNA binding	Molecular function	16	LMO2, EPAS1, BHLHE22, SOX14, SIX3, SOX9, FOXP4, FEV, FOXQ1, OVOL3, FOXG1, SOX15, POU4F2, TFAP2A, FOXC1, POU4F1	0.0334968
GO:0070888~E-box binding	Molecular function	7	LMO2, HAND2, GATA3, NEUROG1, NEUROD1, ATOH8, MYC	0.0370688

## Sheet: Upregulated.KEGG.pathways
Pathway	Number of genes	Genes	Benjamini
hsa04024:cAMP signaling pathway	21	FXYD2, PTGER3, ADCY8, ADCY5, PDE3A, GRIN3A, TNNI3, VIPR2, VAV1, BDNF, GRIN2B, PPP1R1B, GRIA1, HTR6, PIK3R5, PRKACB, ARAP3, HTR1D, CAMK2A, AKT3, HTR1E	0.00236638
hsa05033:Nicotine addiction	9	SLC17A8, GABRG2, GABRE, GRIN2B, GABRA4, GRIA1, GABRB2, GRIN3A, GABRQ	0.00529695
hsa04724:Glutamatergic synapse	14	ADCY8, ADCY5, GRIK4, GRIN3A, SHANK2, SLC17A8, GRIN2B, GRM8, GRIA1, SLC1A7, PRKACB, PLA2G4C, PLCB2, PLA2G4D	0.00864085
hsa04723:Retrograde endocannabinoid signaling	13	SLC17A8, GABRG2, GABRE, KCNJ9, GABRA4, GRIA1, ADCY8, GABRB2, ADCY5, FAAH, PRKACB, PLCB2, GABRQ	0.00803098
hsa04080:Neuroactive ligand-receptor interaction	23	GABRG2, GABRE, PTGER1, PTGER3, THRB, GABRA4, DRD3, GABRB2, CYSLTR2, GRIK4, TSHB, GRIN3A, VIPR2, CRHR2, GRIN2B, GRM8, GRIA1, HTR6, MAS1, CALCRL, HTR1D, GABRQ, HTR1E	0.00703938
hsa04726:Serotonergic synapse	13	KCND2, KCNJ9, GABRB2, ADCY5, HTR6, PTGS1, MAOB, PRKACB, HTR1D, PLA2G4C, PLCB2, HTR1E, PLA2G4D	0.0131203
hsa04728:Dopaminergic synapse	14	CALY, DRD3, PPP2R5A, ADCY5, TH, MAOB, GRIN2B, KCNJ9, GRIA1, PPP1R1B, PRKACB, CAMK2A, PLCB2, AKT3	0.0118921
hsa04916:Melanogenesis	12	WNT5A, WNT4, ADCY8, ADCY5, FZD1, PRKACB, WNT7A, CAMK2A, PLCB2, TCF7L2, WNT8A, WNT2B	0.0149484
hsa04923:Regulation of lipolysis in adipocytes	9	IRS4, PTGER3, ADCY8, ADCY5, PTGS1, TSHB, PIK3R5, PRKACB, AKT3	0.0136012
hsa05032:Morphine addiction	11	GABRG2, GABRE, PDE7B, KCNJ9, GABRA4, ADCY8, GABRB2, ADCY5, PDE3A, PRKACB, GABRQ	0.0215197
hsa05030:Cocaine addiction	8	BDNF, GRIN2B, PPP1R1B, ADCY5, MAOB, TH, PRKACB, GRIN3A	0.0247465
hsa04713:Circadian entrainment	11	RPS6KA5, NOS1, GRIN2B, KCNJ9, GRIA1, ADCY8, ADCY5, GUCY1A2, PRKACB, CAMK2A, PLCB2	0.0250294
hsa05031:Amphetamine addiction	9	GRIN2B, GRIA1, PPP1R1B, ADCY5, MAOB, TH, PRKACB, GRIN3A, CAMK2A	0.0283091
hsa04550:Signaling pathways regulating pluripotency of stem cells	13	WNT5A, FZD1, POU5F1B, WNT2B, PCGF5, WNT4, POU5F1, PIK3R5, JAK3, FGF2, WNT7A, WNT8A, AKT3	0.0433256

## Sheet: Downregulated.KEGG.pathways
Pathway	Number of genes	Genes	Benjamini
hsa04080:Neuroactive ligand-receptor interaction	27	CGA, OPRK1, GLRA2, BDKRB2, S1PR3, APLNR, CHRNA9, GALR1, CHRNA5, CHRNA6, CHRNA1, CHRNA3, GABRG3, GABRA1, PTH2R, GRM4, GABRR1, CHRM4, CHRM3, PRLR, GRM6, MC4R, CHRNB4, ADRA1A, GPR50, CHRNB3, CHRNG	0.000292932
hsa04350:TGF-beta signaling pathway	14	SMAD9, SMAD7, TGFBR2, TGFB3, TGFB1, ID2, INHBE, ID3, BAMBI, MYC, CHRD, BMP5, PITX2, ACVR1	0.000357167
hsa05202:Transcriptional misregulation in cancer	18	LMO2, TGFBR2, RXRG, SIX4, ZBTB16, MEIS1, FEV, JUP, CDKN1A, ID2, NTRK1, PAX8, SIX1, ETV1, NGFR, TLX3, MYC, TLX1	0.00256055
hsa04512:ECM-receptor interaction	12	ITGA9, COL6A6, COL27A1, TNC, ITGA8, COL3A1, ITGB6, SV2B, COL2A1, LAMB1, COL5A2, CHAD	0.00695211
hsa05200:Pathways in cancer	28	FGF18, ADCY2, PGF, TGFB3, KITLG, FGF10, FGF13, ZBTB16, BDKRB2, MMP2, TGFB1, TCF7L1, FLT3LG, CXCR4, PAX8, TGFA, LAMB1, MYC, EGFR, FZD8, EPAS1, TGFBR2, RXRG, MECOM, JUP, CDKN1A, FZD10, NTRK1	0.0102329
hsa04151:PI3K-Akt signaling pathway	24	EGFR, FGF18, PGF, TNC, COL3A1, KITLG, FGF10, COL2A1, FGF13, COL5A2, CHAD, ITGA9, CDKN1A, COL6A6, PRLR, ITGA8, COL27A1, IL4R, ITGB6, PDGFC, NGFR, LAMB1, MYC, IL3RA	0.0373448
