# Supplementary material for: Cohen Syndrome Patient iPSC-Derived Neurospheres and Forebrain-Like Glutamatergic Neurons Reveal Reduced Proliferation of Neural Progenitor Cells and Altered Expression of Synapse Genes
Source: J Clin Med. 2020 Jun 16;9(6):1886. doi: 10.3390/jcm9061886 (PMC7356975; doi:10.3390/jcm9061886)
Supplement: Supplementary file 1 [file jcm-09-01886-s001.zip › Table S3.xlsx]

## Sheet: Upregulated
Gene	control TPM	CS TPM	Fold change (CS/control)	adjusted p-value	Description
RP11-553A10.1	3.21238	185.411	55.3222	5.55914e-200
GABRG2	0.959304	9.79994	9.77038	7.56615e-74	gamma-aminobutyric acid type A receptor gamma2 subunit [Source:HGNC Symbol;Acc:HGNC:4087]
RNF212	1.81185	31.9047	16.6767	1.55605e-49	ring finger protein 212 [Source:HGNC Symbol;Acc:HGNC:27729]
RP11-553A10.2	1.09526	23.1785	20.3266	5.06608e-49
AIM1	1.00564	7.60729	7.28562	4.31891e-40
RP11-455F5.3	5.76446	44.3338	7.40956	1.01131e-39
HPCAL4	5.56655	48.3822	8.34382	4.01613e-39	hippocalcin like 4 [Source:HGNC Symbol;Acc:HGNC:18212]
GABRE	2.95945	58.6254	19.3138	1.48064e-37	gamma-aminobutyric acid type A receptor epsilon subunit [Source:HGNC Symbol;Acc:HGNC:4085]
RP11-178A10.1	0.292647	11.3398	37.3337	3.53279e-37
RGS7BP	1.93599	14.5219	7.20834	6.03199e-37	regulator of G protein signaling 7 binding protein [Source:HGNC Symbol;Acc:HGNC:23271]
ESRRG	3.8292	22.0244	5.52114	1.00188e-31	estrogen related receptor gamma [Source:HGNC Symbol;Acc:HGNC:3474]
NBPF9	5.10791	22.3134	4.18375	2.24708e-30	NBPF member 9 [Source:HGNC Symbol;Acc:HGNC:31991]
LRRTM3	2.38356	29.8637	12.1943	8.55591e-28	leucine rich repeat transmembrane neuronal 3 [Source:HGNC Symbol;Acc:HGNC:19410]
TMEM196	5.61105	23.3851	4.0179	6.27204e-26	transmembrane protein 196 [Source:HGNC Symbol;Acc:HGNC:22431]
C11orf87	1.43849	12.8155	8.66074	1.82793e-24	chromosome 11 open reading frame 87 [Source:HGNC Symbol;Acc:HGNC:33788]
CDH9	1.36898	27.1331	19.3809	2.38049e-24	cadherin 9 [Source:HGNC Symbol;Acc:HGNC:1768]
ZPLD1	0.175677	9.9235	55.3627	1.6325e-23	zona pellucida like domain containing 1 [Source:HGNC Symbol;Acc:HGNC:27022]
BCOR	7.15141	25.0059	3.34285	2.00014e-23	BCL6 corepressor [Source:HGNC Symbol;Acc:HGNC:20893]
LMO3	4.86371	30.7143	6.13827	6.91586e-23	LIM domain only 3 [Source:HGNC Symbol;Acc:HGNC:6643]
HDAC9	14.753	48.6302	3.15948	5.05668e-22	histone deacetylase 9 [Source:HGNC Symbol;Acc:HGNC:14065]
RP5-862P8.2	1.24025	5.99032	4.60552	9.30668e-22
SEMA4A	3.87064	19.1528	4.70119	1.01434e-20	semaphorin 4A [Source:HGNC Symbol;Acc:HGNC:10729]
FAAH	15.4862	55.4567	3.44261	1.44889e-20	fatty acid amide hydrolase [Source:HGNC Symbol;Acc:HGNC:3553]
ZNF208	0	9.80231	3620.5	1.88877e-20	zinc finger protein 208 [Source:HGNC Symbol;Acc:HGNC:12999]
KCNA4	0.250679	3.52657	13.5665	3.80473e-19	potassium voltage-gated channel subfamily A member 4 [Source:HGNC Symbol;Acc:HGNC:6222]
SH2D5	0.74199	5.03487	6.52806	1.18702e-18	SH2 domain containing 5 [Source:HGNC Symbol;Acc:HGNC:28819]
RP11-706J10.3	0.250668	4.66985	17.7684	1.86474e-18
HOOK1	4.62438	21.4676	4.50893	2.2116e-18	hook microtubule tethering protein 1 [Source:HGNC Symbol;Acc:HGNC:19884]
GABRB2	0.640468	5.80227	8.79668	3.72427e-18	gamma-aminobutyric acid type A receptor beta2 subunit [Source:HGNC Symbol;Acc:HGNC:4082]
C1orf213	8.77534	26.1207	2.84222	3.87298e-18
TSPAN2	11.3289	55.4322	4.75486	5.58227e-18	tetraspanin 2 [Source:HGNC Symbol;Acc:HGNC:20659]
VSNL1	12.3055	81.1835	6.25928	9.27598e-18	visinin like 1 [Source:HGNC Symbol;Acc:HGNC:12722]
RP11-706J10.2	0.705948	12.8351	17.3344	1.11999e-17
SLC6A17	6.35804	60.9848	8.99255	1.2913e-17	solute carrier family 6 member 17 [Source:HGNC Symbol;Acc:HGNC:31399]
PNMA6A	3.63272	14.5242	3.84022	1.52833e-17	PNMA family member 6A [Source:HGNC Symbol;Acc:HGNC:28248]
PLPPR4	0.489886	3.80806	7.53074	3.01e-17	phospholipid phosphatase related 4 [Source:HGNC Symbol;Acc:HGNC:23496]
AC003973.3	0	12.1496	1986.49	3.36755e-17	Clone-based (Ensembl) gene
RGS2	19.8273	54.9899	2.64994	6.60682e-17	regulator of G protein signaling 2 [Source:HGNC Symbol;Acc:HGNC:9998]
PLEKHG5	34.7444	85.6935	2.35464	6.82799e-17	pleckstrin homology and RhoGEF domain containing G5 [Source:HGNC Symbol;Acc:HGNC:29105]
MPPED2	3.79693	13.7106	3.48818	7.01396e-17	metallophosphoesterase domain containing 2 [Source:HGNC Symbol;Acc:HGNC:1180]
POU5F1B	3.08948	19.0264	5.87257	1.11304e-16	POU class 5 homeobox 1B [Source:HGNC Symbol;Acc:HGNC:9223]
SIAH3	1.59585	5.68514	3.42748	1.43528e-16	siah E3 ubiquitin protein ligase family member 3 [Source:HGNC Symbol;Acc:HGNC:30553]
BEND4	4.41242	11.9596	2.59964	1.68452e-16	BEN domain containing 4 [Source:HGNC Symbol;Acc:HGNC:23815]
PHF24	1.53991	6.41696	3.96031	2.21568e-16	PHD finger protein 24 [Source:HGNC Symbol;Acc:HGNC:29180]
PATJ	2.33094	7.37102	3.02225	2.38522e-16	PATJ, crumbs cell polarity complex component [Source:HGNC Symbol;Acc:HGNC:28881]
RP5-1007F24.1	6.04274	26.465	4.22682	2.38522e-16
STPG1	4.45165	16.9921	3.64327	2.65808e-16	sperm tail PG-rich repeat containing 1 [Source:HGNC Symbol;Acc:HGNC:28070]
CAT	0	10.5372	1396.99	5.49022e-16	catalase [Source:HGNC Symbol;Acc:HGNC:1516]
RP5-1028L10.1	5.19498	45.6354	8.24123	9.33354e-16
AGAP9	3.68557	14.3926	3.76688	1.37785e-15	ArfGAP with GTPase domain, ankyrin repeat and PH domain 9 [Source:HGNC Symbol;Acc:HGNC:23463]
FAM196B	0.565933	5.74966	9.77379	2.19013e-15	family with sequence similarity 196 member B [Source:HGNC Symbol;Acc:HGNC:37271]
AC013402.2	0.141825	2.63114	17.6976	4.57969e-15	Clone-based (Ensembl) gene
RP11-477B16.5	0.581291	8.58852	14.2605	4.72442e-15
CCHCR1	0.0659294	0.956068	13.7067	7.46736e-15	coiled-coil alpha-helical rod protein 1 [Source:HGNC Symbol;Acc:HGNC:13930]
GRIN2B	0.158817	1.30016	7.82693	7.80057e-15	glutamate ionotropic receptor NMDA type subunit 2B [Source:HGNC Symbol;Acc:HGNC:4586]
PLPPR5	7.01202	26.4218	3.6573	1.12859e-14	phospholipid phosphatase related 5 [Source:HGNC Symbol;Acc:HGNC:31703]
TCEAL2	28.8663	113.418	3.74533	1.21444e-14	transcription elongation factor A like 2 [Source:HGNC Symbol;Acc:HGNC:29818]
CDH8	2.51407	29.0278	11.2947	1.33426e-14	cadherin 8 [Source:HGNC Symbol;Acc:HGNC:1767]
RP11-133K1.2	2.43855	13.1522	5.10907	1.47466e-14
GPRIN2	3.28048	17.5195	5.03343	2.18246e-14	G protein regulated inducer of neurite outgrowth 2 [Source:HGNC Symbol;Acc:HGNC:23730]
HLA-A	0	0.628292	1085.24	2.45813e-14	major histocompatibility complex, class I, A [Source:HGNC Symbol;Acc:HGNC:4931]
ZNF608	60.6996	135.731	2.151	3.68965e-14	zinc finger protein 608 [Source:HGNC Symbol;Acc:HGNC:29238]
PRUNE2	3.88767	15.0928	3.75493	4.04188e-14	prune homolog 2 [Source:HGNC Symbol;Acc:HGNC:25209]
DPY19L2	2.32207	8.6097	3.57716	4.04188e-14	dpy-19 like 2 [Source:HGNC Symbol;Acc:HGNC:19414]
AC069277.2	0.40177	6.71396	16.213	4.19264e-14	Clone-based (Ensembl) gene
SLC39A4	0.827108	6.34847	7.25806	4.60055e-14	solute carrier family 39 member 4 [Source:HGNC Symbol;Acc:HGNC:17129]
KMO	2.6854	9.33109	3.34342	4.60772e-14	kynurenine 3-monooxygenase [Source:HGNC Symbol;Acc:HGNC:6381]
BTBD8	6.73798	33.4543	4.8398	5.04723e-14	BTB domain containing 8 [Source:HGNC Symbol;Acc:HGNC:21019]
MAST4	4.17189	11.2074	2.59298	5.42126e-14	microtubule associated serine/threonine kinase family member 4 [Source:HGNC Symbol;Acc:HGNC:19037]
RP11-4K16.2	1.00963	8.55495	8.07665	7.65643e-14
ADGRG1	26.2519	98.306	3.55417	1.29644e-13	adhesion G protein-coupled receptor G1 [Source:HGNC Symbol;Acc:HGNC:4512]
ATG4C	3.57303	13.2464	3.57841	1.58994e-13	autophagy related 4C cysteine peptidase [Source:HGNC Symbol;Acc:HGNC:16040]
KIF17	2.00899	14.0755	6.54577	2.66918e-13	kinesin family member 17 [Source:HGNC Symbol;Acc:HGNC:19167]
VWA5B1	0.420946	3.73833	8.42151	2.88266e-13	von Willebrand factor A domain containing 5B1 [Source:HGNC Symbol;Acc:HGNC:26538]
CAMK2A	3.3488	15.9398	4.52248	2.96934e-13	calcium/calmodulin dependent protein kinase II alpha [Source:HGNC Symbol;Acc:HGNC:1460]
IRS4	1.16854	8.80644	7.2998	4.06384e-13	insulin receptor substrate 4 [Source:HGNC Symbol;Acc:HGNC:6128]
CREG2	3.35258	10.9094	3.12562	4.45302e-13	cellular repressor of E1A stimulated genes 2 [Source:HGNC Symbol;Acc:HGNC:14272]
HENMT1	6.36254	18.8527	2.83866	1.03396e-12	HEN methyltransferase 1 [Source:HGNC Symbol;Acc:HGNC:26400]
ESYT3	0.398773	2.81602	6.70077	1.12267e-12	extended synaptotagmin 3 [Source:HGNC Symbol;Acc:HGNC:24295]
PEX5L	7.46273	25.3683	3.2997	1.17734e-12	peroxisomal biogenesis factor 5 like [Source:HGNC Symbol;Acc:HGNC:30024]
NALCN	4.76555	14.8485	2.98617	1.82459e-12	sodium leak channel, non-selective [Source:HGNC Symbol;Acc:HGNC:19082]
VAV1	0.0700207	2.46604	34.0158	3.25186e-12	vav guanine nucleotide exchange factor 1 [Source:HGNC Symbol;Acc:HGNC:12657]
ECEL1	16.5259	96.6072	5.50142	4.32634e-12	endothelin converting enzyme like 1 [Source:HGNC Symbol;Acc:HGNC:3147]
HMGCLL1	5.75594	14.4463	2.4041	5.23917e-12	3-hydroxymethyl-3-methylglutaryl-CoA lyase like 1 [Source:HGNC Symbol;Acc:HGNC:21359]
GPAT2	4.66359	15.786	3.21584	5.674e-12	glycerol-3-phosphate acyltransferase 2, mitochondrial [Source:HGNC Symbol;Acc:HGNC:27168]
ADAMTSL1	0.338221	2.04177	5.82694	5.71746e-12	ADAMTS like 1 [Source:HGNC Symbol;Acc:HGNC:14632]
FUT9	2.43358	8.20062	3.23326	6.50235e-12	fucosyltransferase 9 [Source:HGNC Symbol;Acc:HGNC:4020]
PAK6	1.65668	9.77993	5.53212	8.23965e-12	p21 (RAC1) activated kinase 6 [Source:HGNC Symbol;Acc:HGNC:16061]
MAL2	2.14426	13.7475	6.04595	1.06745e-11	mal, T cell differentiation protein 2 (gene/pseudogene) [Source:HGNC Symbol;Acc:HGNC:13634]
GALNTL5	0.113618	3.59674	30.4731	1.31017e-11	polypeptide N-acetylgalactosaminyltransferase like 5 [Source:HGNC Symbol;Acc:HGNC:21725]
REC8	16.3563	38.9071	2.28594	1.36641e-11	REC8 meiotic recombination protein [Source:HGNC Symbol;Acc:HGNC:16879]
RHOXF1-AS1	1.03073	5.82768	5.42993	1.61315e-11	RHOXF1 antisense RNA 1 [Source:HGNC Symbol;Acc:HGNC:51582]
SEMA3A	4.13226	13.2223	3.1011	2.13463e-11	semaphorin 3A [Source:HGNC Symbol;Acc:HGNC:10723]
TNFRSF25	42.6306	102.616	2.29532	2.38966e-11	TNF receptor superfamily member 25 [Source:HGNC Symbol;Acc:HGNC:11910]
PEG13	5.10723	13.742	2.56725	3.36271e-11	paternally expressed 13 [Source:HGNC Symbol;Acc:HGNC:19969]
NEGR1	6.79266	24.1559	3.4675	3.85968e-11	neuronal growth regulator 1 [Source:HGNC Symbol;Acc:HGNC:17302]
FOXP1	3.32076	7.5291	2.17954	5.58545e-11	forkhead box P1 [Source:HGNC Symbol;Acc:HGNC:3823]
RP11-706O15.5	1.36577	5.01718	3.53959	7.97836e-11
SOX21	0.814553	13.1802	15.439	8.29447e-11	SRY-box 21 [Source:HGNC Symbol;Acc:HGNC:11197]
PRRG3	0.726586	4.96088	6.37794	9.4659e-11	proline rich and Gla domain 3 [Source:HGNC Symbol;Acc:HGNC:30798]
IFNLR1	0.724885	3.97196	5.19098	1.02382e-10	interferon lambda receptor 1 [Source:HGNC Symbol;Acc:HGNC:18584]
RP11-262H14.1	2.63131	12.0011	4.39878	1.04015e-10
VAT1L	76.4629	174.659	2.19876	1.13677e-10	vesicle amine transport 1 like [Source:HGNC Symbol;Acc:HGNC:29315]
CLUL1	0.357393	2.411	6.43214	1.35632e-10	clusterin like 1 [Source:HGNC Symbol;Acc:HGNC:2096]
RP6-24A23.7	0.80885	6.50422	7.87877	1.44046e-10
TRMT1L	11.7776	26.2621	2.14845	1.45368e-10	tRNA methyltransferase 1 like [Source:HGNC Symbol;Acc:HGNC:16782]
DIAPH2	0.976017	4.35946	4.24969	1.79591e-10	diaphanous related formin 2 [Source:HGNC Symbol;Acc:HGNC:2877]
NIPAL1	0.327039	2.03098	5.94366	1.92352e-10	NIPA like domain containing 1 [Source:HGNC Symbol;Acc:HGNC:27194]
RP1-47M23.3	0.667509	3.75489	5.41713	2.1158e-10
SLC6A11	0.228485	1.44389	6.05721	2.43105e-10	solute carrier family 6 member 11 [Source:HGNC Symbol;Acc:HGNC:11044]
RP6-24A23.3	0.900528	5.59024	5.98125	3.12391e-10
SORL1	6.96926	27.735	3.74404	3.31018e-10	sortilin related receptor 1 [Source:HGNC Symbol;Acc:HGNC:11185]
TH	0.375411	4.38916	11.1083	3.37853e-10	tyrosine hydroxylase [Source:HGNC Symbol;Acc:HGNC:11782]
LRRTM1	8.32018	31.6076	3.64128	3.6749e-10	leucine rich repeat transmembrane neuronal 1 [Source:HGNC Symbol;Acc:HGNC:19408]
TATDN3	14.1027	33.5055	2.28099	3.93846e-10	TatD DNase domain containing 3 [Source:HGNC Symbol;Acc:HGNC:27010]
FGD3	0.851421	3.8256	4.30243	4.51337e-10	FYVE, RhoGEF and PH domain containing 3 [Source:HGNC Symbol;Acc:HGNC:16027]
PLEKHH2	0.515027	2.49315	4.61219	4.98583e-10	pleckstrin homology, MyTH4 and FERM domain containing H2 [Source:HGNC Symbol;Acc:HGNC:30506]
WIPF3	0.465721	2.51885	5.15809	5.08944e-10	WAS/WASL interacting protein family member 3 [Source:HGNC Symbol;Acc:HGNC:22004]
OPN3	12.1506	32.9099	2.58859	5.47535e-10	opsin 3 [Source:HGNC Symbol;Acc:HGNC:14007]
XXbac-BPG299F13.17	0	2.18061	357.504	6.19497e-10
PFKFB2	3.30915	7.3683	2.13354	6.21946e-10	6-phosphofructo-2-kinase/fructose-2,6-biphosphatase 2 [Source:HGNC Symbol;Acc:HGNC:8873]
LRRC8B	6.23824	13.8599	2.13984	7.18162e-10	leucine rich repeat containing 8 VRAC subunit B [Source:HGNC Symbol;Acc:HGNC:30692]
SAMD12	1.24177	3.65956	2.83457	8.61225e-10	sterile alpha motif domain containing 12 [Source:HGNC Symbol;Acc:HGNC:31750]
RP11-31F15.1	1.78184	4.11101	2.21248	1.00121e-09
KIAA0087	2.70107	9.46122	3.38936	1.05687e-09	KIAA0087 lncRNA [Source:HGNC Symbol;Acc:HGNC:22191]
PPFIA2	16.5338	41.1828	2.4017	1.19132e-09	PTPRF interacting protein alpha 2 [Source:HGNC Symbol;Acc:HGNC:9246]
CCSAP	14.1074	31.3917	2.1434	1.26015e-09	centriole, cilia and spindle associated protein [Source:HGNC Symbol;Acc:HGNC:29578]
AC005330.2	13.6629	32.7273	2.29516	1.36805e-09
GPM6A	172.84	369.54	2.05406	1.4647e-09	glycoprotein M6A [Source:HGNC Symbol;Acc:HGNC:4460]
ZNF83	16.3548	45.206	2.63996	1.54187e-09	zinc finger protein 83 [Source:HGNC Symbol;Acc:HGNC:13158]
MRPS36	2.31993	7.16208	2.97242	1.67345e-09	mitochondrial ribosomal protein S36 [Source:HGNC Symbol;Acc:HGNC:16631]
NRGN	4.01917	17.8297	4.28429	1.82186e-09	neurogranin [Source:HGNC Symbol;Acc:HGNC:8000]
OXCT1	26.6541	60.0004	2.17447	2.04082e-09	3-oxoacid CoA-transferase 1 [Source:HGNC Symbol;Acc:HGNC:8527]
ZNF257	0	1.38246	313.932	2.04112e-09	zinc finger protein 257 [Source:HGNC Symbol;Acc:HGNC:13498]
RP1-39G22.7	28.5062	62.1405	2.09222	2.1454e-09
GRIN3A	4.4263	20.0401	4.43671	2.66096e-09	glutamate ionotropic receptor NMDA type subunit 3A [Source:HGNC Symbol;Acc:HGNC:16767]
MAP1LC3C	1.22509	15.3039	11.6324	2.67545e-09	microtubule associated protein 1 light chain 3 gamma [Source:HGNC Symbol;Acc:HGNC:13353]
SYF2	29.5625	64.8321	2.10544	2.78141e-09	SYF2 pre-mRNA splicing factor [Source:HGNC Symbol;Acc:HGNC:19824]
CKMT1B	12.4223	42.4004	3.21996	3.4656e-09	creatine kinase, mitochondrial 1B [Source:HGNC Symbol;Acc:HGNC:1995]
RP11-520H14.7	1.74787	6.25979	3.44725	4.10887e-09
TEKT2	3.75165	13.1443	3.34288	4.3909e-09	tektin 2 [Source:HGNC Symbol;Acc:HGNC:11725]
DGKK	0.421155	2.06299	4.69704	6.27451e-09	diacylglycerol kinase kappa [Source:HGNC Symbol;Acc:HGNC:32395]
UNC5D	8.80072	32.164	3.57123	6.78085e-09	unc-5 netrin receptor D [Source:HGNC Symbol;Acc:HGNC:18634]
COL25A1	0.897001	2.50051	2.67402	7.96693e-09	collagen type XXV alpha 1 chain [Source:HGNC Symbol;Acc:HGNC:18603]
CNMD	0.923616	12.9244	13.1644	9.41031e-09	chondromodulin [Source:HGNC Symbol;Acc:HGNC:17005]
ST18	16.2884	35.0029	2.05247	1.05029e-08	ST18, C2H2C-type zinc finger [Source:HGNC Symbol;Acc:HGNC:18695]
AIDA	17.0561	39.2607	2.20799	1.11592e-08	axin interactor, dorsalization associated [Source:HGNC Symbol;Acc:HGNC:25761]
LCN9	0.326889	87.4563	263.023	1.15248e-08	lipocalin 9 [Source:HGNC Symbol;Acc:HGNC:17442]
RP11-13K12.1	0.472529	2.46694	4.92851	1.27472e-08
TNFSF9	2.70087	10.921	3.84991	1.27944e-08	TNF superfamily member 9 [Source:HGNC Symbol;Acc:HGNC:11939]
L1TD1	1.31756	14.1899	10.0839	1.3514e-08	LINE1 type transposase domain containing 1 [Source:HGNC Symbol;Acc:HGNC:25595]
DENND1C	0.439723	3.42883	7.30558	1.49836e-08	DENN domain containing 1C [Source:HGNC Symbol;Acc:HGNC:26225]
LRRC37A	0.127938	1.12541	8.41289	1.55253e-08	leucine rich repeat containing 37A [Source:HGNC Symbol;Acc:HGNC:29069]
ACSS3	3.13719	7.90715	2.42738	1.9524e-08	acyl-CoA synthetase short chain family member 3 [Source:HGNC Symbol;Acc:HGNC:24723]
RP11-1055B8.4	51.0131	111.263	2.08439	2.00495e-08
CFAP126	44.0728	91.9575	2.00481	2.04601e-08	cilia and flagella associated protein 126 [Source:HGNC Symbol;Acc:HGNC:32325]
KLHL13	17.1507	39.1741	2.20228	2.19924e-08	kelch like family member 13 [Source:HGNC Symbol;Acc:HGNC:22931]
LRRC37A2	0.379823	1.82848	4.64415	2.23328e-08	leucine rich repeat containing 37 member A2 [Source:HGNC Symbol;Acc:HGNC:32404]
PNMA3	6.82747	20.4394	2.82951	2.93751e-08	PNMA family member 3 [Source:HGNC Symbol;Acc:HGNC:18742]
SLC30A10	1.30936	8.72304	6.3343	3.0172e-08	solute carrier family 30 member 10 [Source:HGNC Symbol;Acc:HGNC:25355]
DYRK3	5.62346	14.6876	2.51676	3.06227e-08	dual specificity tyrosine phosphorylation regulated kinase 3 [Source:HGNC Symbol;Acc:HGNC:3094]
TSTD1	69.4318	152.965	2.11217	3.17093e-08	thiosulfate sulfurtransferase like domain containing 1 [Source:HGNC Symbol;Acc:HGNC:35410]
ZNF439	4.22654	13.7981	3.15945	3.22923e-08	zinc finger protein 439 [Source:HGNC Symbol;Acc:HGNC:20873]
CXorf57	9.08782	22.1209	2.34979	3.31307e-08	chromosome X open reading frame 57 [Source:HGNC Symbol;Acc:HGNC:25486]
MEIOB	0.628667	3.06858	4.68828	3.34721e-08	meiosis specific with OB domains [Source:HGNC Symbol;Acc:HGNC:28569]
CLMN	1.6265	5.19479	3.00756	3.56215e-08	calmin [Source:HGNC Symbol;Acc:HGNC:19972]
NPIPB4	0.673926	2.57715	3.64551	3.61856e-08	nuclear pore complex interacting protein family member B4 [Source:HGNC Symbol;Acc:HGNC:41985]
RP11-790G19.2	1.07507	17.2559	14.8279	3.70549e-08
ZNF365	1.02099	3.19356	3.01905	4.03766e-08	zinc finger protein 365 [Source:HGNC Symbol;Acc:HGNC:18194]
CREG1	10.2054	28.3064	2.64574	4.08392e-08	cellular repressor of E1A stimulated genes 1 [Source:HGNC Symbol;Acc:HGNC:2351]
CTC-523E23.1	5.69528	14.6338	2.46495	4.10831e-08
RP11-520H14.6	0.806255	3.66685	4.31605	4.82985e-08
PHLDA1	16.2886	35.6944	2.08651	5.01633e-08	pleckstrin homology like domain family A member 1 [Source:HGNC Symbol;Acc:HGNC:8933]
ENPP5	1.39062	4.92256	3.35438	5.01817e-08	ectonucleotide pyrophosphatase/phosphodiesterase 5 (putative) [Source:HGNC Symbol;Acc:HGNC:13717]
RAP1GAP	19.5716	58.3947	2.80887	5.76667e-08	RAP1 GTPase activating protein [Source:HGNC Symbol;Acc:HGNC:9858]
KLHL35	3.62872	14.0158	3.68925	6.50602e-08	kelch like family member 35 [Source:HGNC Symbol;Acc:HGNC:26597]
CD55	2.96341	13.2292	4.18493	7.44917e-08	CD55 molecule (Cromer blood group) [Source:HGNC Symbol;Acc:HGNC:2665]
TARBP1	34.9966	77.5395	2.14388	8.29115e-08	TAR (HIV-1) RNA binding protein 1 [Source:HGNC Symbol;Acc:HGNC:11568]
MIR4477B	17.0022	119.437	6.83968	8.66195e-08	microRNA 4477b [Source:HGNC Symbol;Acc:HGNC:41898]
AMY2B	33.2589	88.6833	2.5786	8.98667e-08	amylase, alpha 2B (pancreatic) [Source:HGNC Symbol;Acc:HGNC:478]
CNTN6	0.561658	2.82384	4.9063	9.01909e-08	contactin 6 [Source:HGNC Symbol;Acc:HGNC:2176]
CNTNAP4	7.77869	24.6024	3.07325	9.13881e-08	contactin associated protein like 4 [Source:HGNC Symbol;Acc:HGNC:18747]
FHAD1	0.313109	1.57521	4.79108	9.32591e-08	forkhead associated phosphopeptide binding domain 1 [Source:HGNC Symbol;Acc:HGNC:29408]
RNA5SP283	20.3834	88.5813	4.19197	1.16323e-07	RNA, 5S ribosomal pseudogene 283 [Source:HGNC Symbol;Acc:HGNC:43183]
TUBB8	0.302813	2.0614	6.50256	1.34736e-07	tubulin beta 8 class VIII [Source:HGNC Symbol;Acc:HGNC:20773]
TNFAIP2	1.62862	7.26655	4.18476	1.413e-07	TNF alpha induced protein 2 [Source:HGNC Symbol;Acc:HGNC:11895]
RP11-27J8.3	2.04256	4.69638	2.19849	1.43168e-07
ZBTB8B	2.7888	8.28619	2.86164	1.55347e-07	zinc finger and BTB domain containing 8B [Source:HGNC Symbol;Acc:HGNC:37057]
B3GALNT1	11.6579	26.2979	2.17197	1.6019e-07	beta-1,3-N-acetylgalactosaminyltransferase 1 (globoside blood group) [Source:HGNC Symbol;Acc:HGNC:918]
SHANK2	8.20318	22.1057	2.5915	1.69082e-07	SH3 and multiple ankyrin repeat domains 2 [Source:HGNC Symbol;Acc:HGNC:14295]
RP11-30E17.3	2.23163	5.91099	2.54844	1.75401e-07
SPATA46	7.93312	19.7928	2.37138	2.17207e-07	spermatogenesis associated 46 [Source:HGNC Symbol;Acc:HGNC:27648]
RP11-706O15.7	0.0977456	1.94554	19.1205	2.24107e-07
OIP5-AS1	20.6378	45.5119	2.13043	2.41851e-07	OIP5 antisense RNA 1 [Source:HGNC Symbol;Acc:HGNC:43563]
PTGER3	0.947123	4.74946	4.90666	2.50295e-07	prostaglandin E receptor 3 [Source:HGNC Symbol;Acc:HGNC:9595]
GPR157	0.664591	5.52866	7.61272	2.60086e-07	G protein-coupled receptor 157 [Source:HGNC Symbol;Acc:HGNC:23687]
RP11-75N4.2	0.954132	4.85438	4.85554	2.77442e-07
KLRF2	0	4.82716	204.927	3.30709e-07	killer cell lectin like receptor F2 [Source:HGNC Symbol;Acc:HGNC:37646]
DUSP2	2.87814	10.1133	3.33565	3.61592e-07	dual specificity phosphatase 2 [Source:HGNC Symbol;Acc:HGNC:3068]
CTD-2292P10.4	0.519851	2.26703	4.13007	4.00683e-07
HES3	2.37848	31.9106	12.75	4.18263e-07	hes family bHLH transcription factor 3 [Source:HGNC Symbol;Acc:HGNC:26226]
EDARADD	0.574776	2.62508	4.32569	4.21265e-07	EDAR associated death domain [Source:HGNC Symbol;Acc:HGNC:14341]
RP11-458D21.1	7.53152	16.7258	2.12892	4.22883e-07
SRRM1	52.0736	108.752	2.01686	4.3973e-07	serine and arginine repetitive matrix 1 [Source:HGNC Symbol;Acc:HGNC:16638]
EPHA10	10.4205	26.3462	2.4361	4.43601e-07	EPH receptor A10 [Source:HGNC Symbol;Acc:HGNC:19987]
NKX6-1	5.79156	33.7255	5.70023	4.4474e-07	NK6 homeobox 1 [Source:HGNC Symbol;Acc:HGNC:7839]
GAS7	2.68342	10.721	3.75334	4.46274e-07	growth arrest specific 7 [Source:HGNC Symbol;Acc:HGNC:4169]
RP11-430M15.1	1.859	5.7182	2.94852	4.5494e-07
PID1	20.1437	76.9885	3.58379	4.79905e-07	phosphotyrosine interaction domain containing 1 [Source:HGNC Symbol;Acc:HGNC:26084]
HIST2H2BF	0.776372	4.20911	5.1594	5.38245e-07	histone cluster 2 H2B family member f [Source:HGNC Symbol;Acc:HGNC:24700]
STK32B	1.97212	8.65867	4.22883	5.43581e-07	serine/threonine kinase 32B [Source:HGNC Symbol;Acc:HGNC:14217]
RCAN3	17.7575	39.1789	2.13215	5.86152e-07	RCAN family member 3 [Source:HGNC Symbol;Acc:HGNC:3042]
RASGEF1A	0.819354	4.3672	4.95309	6.0957e-07	RasGEF domain family member 1A [Source:HGNC Symbol;Acc:HGNC:24246]
ZNF470	3.51909	7.56787	2.07679	6.32529e-07	zinc finger protein 470 [Source:HGNC Symbol;Acc:HGNC:22220]
OBSCN	4.32838	17.811	3.81465	6.50145e-07	obscurin, cytoskeletal calmodulin and titin-interacting RhoGEF [Source:HGNC Symbol;Acc:HGNC:15719]
DTWD1	2.13644	4.67093	2.10955	7.00752e-07	DTW domain containing 1 [Source:HGNC Symbol;Acc:HGNC:30926]
KIFAP3	58.9685	127.555	2.08801	7.36365e-07	kinesin associated protein 3 [Source:HGNC Symbol;Acc:HGNC:17060]
RP11-37C7.1	13.7106	40.7867	2.85639	7.44256e-07
SYT13	69.2944	164.088	2.29558	7.67931e-07	synaptotagmin 13 [Source:HGNC Symbol;Acc:HGNC:14962]
ANKRD65	1.93448	7.47752	3.63836	8.66461e-07	ankyrin repeat domain 65 [Source:HGNC Symbol;Acc:HGNC:42950]
ZNF283	0.879379	3.5883	3.95197	9.99127e-07	zinc finger protein 283 [Source:HGNC Symbol;Acc:HGNC:13077]
PSRC1	11.0465	28.1305	2.4415	1.07259e-06	proline and serine rich coiled-coil 1 [Source:HGNC Symbol;Acc:HGNC:24472]
TUFT1	22.0427	51.1827	2.20648	1.09054e-06	tuftelin 1 [Source:HGNC Symbol;Acc:HGNC:12422]
IGSF9	12.926	31.5637	2.33305	1.13879e-06	immunoglobulin superfamily member 9 [Source:HGNC Symbol;Acc:HGNC:18132]
GLYCTK	4.20647	12.4014	2.79667	1.21367e-06	glycerate kinase [Source:HGNC Symbol;Acc:HGNC:24247]
DR1	15.2232	32.7894	2.08339	1.21606e-06	down-regulator of transcription 1 [Source:HGNC Symbol;Acc:HGNC:3017]
RP11-615I2.2	1.23789	5.43171	4.19413	1.26698e-06
GLIS2	0	0.291936	151.164	1.31157e-06	GLIS family zinc finger 2 [Source:HGNC Symbol;Acc:HGNC:29450]
RP1-151F17.2	5.2645	16.3969	3.02412	1.38754e-06
RP11-298E9.7	75.0663	173.093	2.22216	1.42472e-06
SMIM10L2A	7.74606	26.4754	3.19982	1.50488e-06	small integral membrane protein 10 like 2A [Source:HGNC Symbol;Acc:HGNC:34499]
FAM131C	5.48854	21.0256	3.58658	1.50954e-06	family with sequence similarity 131 member C [Source:HGNC Symbol;Acc:HGNC:26717]
KCND3	6.44894	14.5904	2.15152	1.59296e-06	potassium voltage-gated channel subfamily D member 3 [Source:HGNC Symbol;Acc:HGNC:6239]
CDHR1	2.87283	9.30311	3.13971	1.66568e-06	cadherin related family member 1 [Source:HGNC Symbol;Acc:HGNC:14550]
CACHD1	10.3652	34.6667	3.18694	1.68743e-06	cache domain containing 1 [Source:HGNC Symbol;Acc:HGNC:29314]
BATF3	1.38512	7.39079	5.06451	1.7837e-06	basic leucine zipper ATF-like transcription factor 3 [Source:HGNC Symbol;Acc:HGNC:28915]
CSMD1	1.74655	6.11609	3.42214	1.88372e-06	CUB and Sushi multiple domains 1 [Source:HGNC Symbol;Acc:HGNC:14026]
RP11-13K12.5	0.342589	3.00826	8.24659	1.89387e-06
ABI3BP	0.364981	1.28157	3.36713	1.99737e-06	ABI family member 3 binding protein [Source:HGNC Symbol;Acc:HGNC:17265]
RP11-314B1.2	1.07706	4.36661	3.94762	2.01246e-06
CTC-523E23.4	6.4645	15.8799	2.33627	2.08954e-06
TMEM263	5.357	12.0398	2.16174	2.09012e-06	transmembrane protein 263 [Source:HGNC Symbol;Acc:HGNC:28281]
FBN1	0.867518	2.49374	2.71383	2.18494e-06	fibrillin 1 [Source:HGNC Symbol;Acc:HGNC:3603]
SLC24A2	1.42044	4.4515	3.02379	2.21041e-06	solute carrier family 24 member 2 [Source:HGNC Symbol;Acc:HGNC:10976]
RP11-568A7.4	4.19223	33.0172	7.58877	2.21214e-06
WARS2	5.04053	10.7421	2.04958	2.60723e-06	tryptophanyl tRNA synthetase 2, mitochondrial [Source:HGNC Symbol;Acc:HGNC:12730]
NUDT19	2.25621	7.45726	3.12667	2.83396e-06	nudix hydrolase 19 [Source:HGNC Symbol;Acc:HGNC:32036]
SLITRK4	0.848128	2.66392	3.05592	2.8464e-06	SLIT and NTRK like family member 4 [Source:HGNC Symbol;Acc:HGNC:23502]
CNTN2	14.217	52.7174	3.47118	2.92119e-06	contactin 2 [Source:HGNC Symbol;Acc:HGNC:2172]
C2orf72	9.45842	26.4187	2.71739	2.97423e-06	chromosome 2 open reading frame 72 [Source:HGNC Symbol;Acc:HGNC:27418]
GRM8	4.66005	11.1499	2.31976	3.02954e-06	glutamate metabotropic receptor 8 [Source:HGNC Symbol;Acc:HGNC:4600]
FZD1	17.3496	38.8151	2.15561	3.07897e-06	frizzled class receptor 1 [Source:HGNC Symbol;Acc:HGNC:4038]
TRAF1	1.8934	5.53446	2.76067	3.29617e-06	TNF receptor associated factor 1 [Source:HGNC Symbol;Acc:HGNC:12031]
STX12	64.684	137.997	2.06313	3.56019e-06	syntaxin 12 [Source:HGNC Symbol;Acc:HGNC:11430]
RP11-284N8.3	1.68081	5.42806	3.14112	3.59382e-06
CTD-2062O1.3	4.05089	10.4784	2.49881	3.65775e-06
GABRQ	1.28974	4.04365	2.95399	3.71101e-06	gamma-aminobutyric acid type A receptor theta subunit [Source:HGNC Symbol;Acc:HGNC:14454]
TRIM67	10.1591	22.8192	2.16668	3.77447e-06	tripartite motif containing 67 [Source:HGNC Symbol;Acc:HGNC:31859]
NPIPB5	6.10213	12.7862	2.02275	3.79288e-06	nuclear pore complex interacting protein family member B5 [Source:HGNC Symbol;Acc:HGNC:37233]
SRPK3	2.26226	9.2475	3.91004	3.89304e-06	SRSF protein kinase 3 [Source:HGNC Symbol;Acc:HGNC:11402]
CTD-3193K9.7	2.01772	5.05985	2.39293	4.05756e-06
PRSS16	0.407331	2.94103	6.77749	4.1393e-06	serine protease 16 [Source:HGNC Symbol;Acc:HGNC:9480]
LRRTM4	5.71737	13.9726	2.36816	4.39417e-06	leucine rich repeat transmembrane neuronal 4 [Source:HGNC Symbol;Acc:HGNC:19411]
ARL17A	0.22577	1.17416	4.9687	4.42918e-06	ADP ribosylation factor like GTPase 17A [Source:HGNC Symbol;Acc:HGNC:24096]
ENPP1	0.645188	2.16865	3.16802	4.50486e-06	ectonucleotide pyrophosphatase/phosphodiesterase 1 [Source:HGNC Symbol;Acc:HGNC:3356]
ZFHX4	9.48485	22.3481	2.26654	4.86036e-06	zinc finger homeobox 4 [Source:HGNC Symbol;Acc:HGNC:30939]
SLC17A8	0.181485	1.35231	7.02102	5.52446e-06	solute carrier family 17 member 8 [Source:HGNC Symbol;Acc:HGNC:20151]
SLC6A1	0.75454	3.35548	4.16788	5.66796e-06	solute carrier family 6 member 1 [Source:HGNC Symbol;Acc:HGNC:11042]
C1R	1.90538	7.87002	3.88658	5.75577e-06	complement C1r [Source:HGNC Symbol;Acc:HGNC:1246]
RP11-371I1.2	3.63608	10.7078	2.85743	5.75577e-06
KCNK12	2.47043	10.4989	3.94448	6.01552e-06	potassium two pore domain channel subfamily K member 12 [Source:HGNC Symbol;Acc:HGNC:6274]
NPIPB3	1.68289	5.68544	3.18533	6.38918e-06	nuclear pore complex interacting protein family member B3 [Source:HGNC Symbol;Acc:HGNC:28989]
RP11-497D6.4	2.99889	12.0113	3.93706	6.40599e-06
RP11-144G6.4	1.77991	18.8244	10.2576	6.70906e-06
RP11-689P11.2	4.20556	11.414	2.57748	6.70965e-06
RP11-196G18.3	0.336394	1.68279	4.82037	7.20435e-06
TOX	3.43485	10.065	2.79824	7.91639e-06	thymocyte selection associated high mobility group box [Source:HGNC Symbol;Acc:HGNC:18988]
KIF13A	9.50103	20.0732	2.03356	7.95133e-06	kinesin family member 13A [Source:HGNC Symbol;Acc:HGNC:14566]
RP11-791G22.2	3.98411	14.062	3.42539	8.8151e-06
LDB2	3.62492	14.5424	3.80302	8.89548e-06	LIM domain binding 2 [Source:HGNC Symbol;Acc:HGNC:6533]
AKT3	0.680373	1.84572	2.61953	9.39049e-06	AKT serine/threonine kinase 3 [Source:HGNC Symbol;Acc:HGNC:393]
TBC1D26	1.28069	4.68221	3.53464	9.39637e-06	TBC1 domain family member 26 [Source:HGNC Symbol;Acc:HGNC:28745]
NPAS2	3.21543	6.90267	2.06293	9.51523e-06	neuronal PAS domain protein 2 [Source:HGNC Symbol;Acc:HGNC:7895]
SPATA17	0.643836	1.83392	2.74441	9.60426e-06	spermatogenesis associated 17 [Source:HGNC Symbol;Acc:HGNC:25184]
ADGRG5	0.270948	1.35892	4.76789	9.78797e-06	adhesion G protein-coupled receptor G5 [Source:HGNC Symbol;Acc:HGNC:19010]
FGF12	3.27659	8.08954	2.39567	1.00523e-05	fibroblast growth factor 12 [Source:HGNC Symbol;Acc:HGNC:3668]
RP5-896L10.1	1.99676	6.75247	3.21623	1.02194e-05
CNNM1	0.81797	2.74485	3.16991	1.05394e-05	cyclin and CBS domain divalent metal cation transport mediator 1 [Source:HGNC Symbol;Acc:HGNC:102]
RP11-731J8.2	0.0774658	0.583494	7.29096	1.05917e-05
RP11-121G22.3	5.06644	14.3629	2.73537	1.10026e-05
SH3D21	9.31343	36.367	3.66447	1.2137e-05	SH3 domain containing 21 [Source:HGNC Symbol;Acc:HGNC:26236]
PITPNM3	10.2605	28.6315	2.62181	1.32525e-05	PITPNM family member 3 [Source:HGNC Symbol;Acc:HGNC:21043]
CCDC30	3.55025	9.11567	2.48873	1.35783e-05	coiled-coil domain containing 30 [Source:HGNC Symbol;Acc:HGNC:26103]
CCDC169	2.12873	4.83506	2.19441	1.36149e-05	coiled-coil domain containing 169 [Source:HGNC Symbol;Acc:HGNC:34361]
RP11-332H17.1	43.511	139.428	3.14423	1.36308e-05
STAR	3.52802	9.27	2.49092	1.37379e-05	steroidogenic acute regulatory protein [Source:HGNC Symbol;Acc:HGNC:11359]
SLC6A7	0.374696	1.89426	4.7748	1.4164e-05	solute carrier family 6 member 7 [Source:HGNC Symbol;Acc:HGNC:11054]
ZFP3	0.877004	2.26161	2.46657	1.47618e-05	ZFP3 zinc finger protein [Source:HGNC Symbol;Acc:HGNC:12861]
TRIM47	0.864184	4.0235	4.38266	1.49986e-05	tripartite motif containing 47 [Source:HGNC Symbol;Acc:HGNC:19020]
TXNDC16	23.9879	50.5695	2.04449	1.64389e-05	thioredoxin domain containing 16 [Source:HGNC Symbol;Acc:HGNC:19965]
RP11-449H15.2	0.36931	3.6801	9.53608	1.68915e-05
XXbac-BPGBPG55C20.2	1.93914	4.59212	2.27682	1.74601e-05
MAN1A1	2.77884	5.87911	2.02648	1.75243e-05	mannosidase alpha class 1A member 1 [Source:HGNC Symbol;Acc:HGNC:6821]
GPR12	2.00447	7.62076	3.5571	1.76359e-05	G protein-coupled receptor 12 [Source:HGNC Symbol;Acc:HGNC:4466]
SCML4	1.01553	3.68724	3.4514	1.80461e-05	Scm polycomb group protein like 4 [Source:HGNC Symbol;Acc:HGNC:21397]
RP5-1007M22.2	3.13798	8.56945	2.63976	1.891e-05
RP11-268J15.5	13.1853	39.0654	2.7927	1.96108e-05
ACTN2	2.23062	8.39315	3.52554	1.98934e-05	actinin alpha 2 [Source:HGNC Symbol;Acc:HGNC:164]
PLA2G4C	4.08013	14.1961	3.2553	2.1545e-05	phospholipase A2 group IVC [Source:HGNC Symbol;Acc:HGNC:9037]
FUT1	1.65452	7.13682	4.01656	2.16751e-05	fucosyltransferase 1 (H blood group) [Source:HGNC Symbol;Acc:HGNC:4012]
RP11-469A15.2	1.42694	5.53255	3.65441	2.18645e-05
SERPINB9	31.2299	70.2803	2.1349	2.2211e-05	serpin family B member 9 [Source:HGNC Symbol;Acc:HGNC:8955]
WNT2B	4.83315	10.508	2.0846	2.41875e-05	Wnt family member 2B [Source:HGNC Symbol;Acc:HGNC:12781]
EPHB6	0.748592	2.30127	2.91906	2.4202e-05	EPH receptor B6 [Source:HGNC Symbol;Acc:HGNC:3396]
RNF128	0.222339	1.28982	5.51889	2.45742e-05	ring finger protein 128, E3 ubiquitin protein ligase [Source:HGNC Symbol;Acc:HGNC:21153]
NEK7	10.2871	23.7828	2.2238	2.45967e-05	NIMA related kinase 7 [Source:HGNC Symbol;Acc:HGNC:13386]
RP11-58C22.1	15.6412	46.5969	2.87548	2.47889e-05
IKZF2	1.19456	2.48365	2.00219	2.50409e-05	IKAROS family zinc finger 2 [Source:HGNC Symbol;Acc:HGNC:13177]
LRRN2	6.27602	13.7982	2.09689	2.53984e-05	leucine rich repeat neuronal 2 [Source:HGNC Symbol;Acc:HGNC:16914]
JAKMIP3	4.18346	9.43877	2.13525	2.73125e-05	Janus kinase and microtubule interacting protein 3 [Source:HGNC Symbol;Acc:HGNC:23523]
RP11-8L2.1	0.194497	1.28217	6.3788	2.81094e-05
RP11-486G15.2	6.19173	16.5857	2.54432	2.84036e-05
FIBCD1	2.69542	9.87098	3.45552	2.85409e-05	fibrinogen C domain containing 1 [Source:HGNC Symbol;Acc:HGNC:25922]
RP1-151F17.1	8.83553	25.0841	2.73534	2.90624e-05
ELN	1.3885	5.34844	3.61061	2.9368e-05	elastin [Source:HGNC Symbol;Acc:HGNC:3327]
ELMOD1	14.3895	33.7751	2.27184	3.12123e-05	ELMO domain containing 1 [Source:HGNC Symbol;Acc:HGNC:25334]
RP5-1139B12.3	1.77238	7.89079	4.1498	3.15538e-05
KCNAB1	3.04327	6.67961	2.11041	3.19307e-05	potassium voltage-gated channel subfamily A member regulatory beta subunit 1 [Source:HGNC Symbol;Acc:HGNC:6228]
WASHC1	6.05628	14.229	2.2353	3.22751e-05	WASH complex subunit 1 [Source:HGNC Symbol;Acc:HGNC:24361]
KIF25	0.345162	1.73056	4.78455	3.25723e-05	kinesin family member 25 [Source:HGNC Symbol;Acc:HGNC:6390]
ZSCAN1	8.69777	21.1688	2.35988	3.27168e-05	zinc finger and SCAN domain containing 1 [Source:HGNC Symbol;Acc:HGNC:23712]
ZBBX	1.56064	4.01475	2.48107	3.2889e-05	zinc finger B-box domain containing [Source:HGNC Symbol;Acc:HGNC:26245]
GRIA1	0.83199	2.55222	2.9724	3.32004e-05	glutamate ionotropic receptor AMPA type subunit 1 [Source:HGNC Symbol;Acc:HGNC:4571]
CALCRL	2.17879	8.0582	3.60538	3.32263e-05	calcitonin receptor like receptor [Source:HGNC Symbol;Acc:HGNC:16709]
AC008746.11	0	0.717441	101.194	3.35876e-05
CTD-2560E9.5	55.8224	116.076	2.00771	3.48815e-05
ANO9	0.860077	5.26142	5.65286	3.54319e-05	anoctamin 9 [Source:HGNC Symbol;Acc:HGNC:20679]
ZBTB41	9.00502	21.6599	2.33806	3.66692e-05	zinc finger and BTB domain containing 41 [Source:HGNC Symbol;Acc:HGNC:24819]
PRKACB	18.573	51.4418	2.71234	3.7321e-05	protein kinase cAMP-activated catalytic subunit beta [Source:HGNC Symbol;Acc:HGNC:9381]
RP5-1139B12.2	1.19259	5.31927	4.12837	3.74233e-05
MIR100HG	1.81447	5.38902	2.89411	3.91505e-05	mir-100-let-7a-2-mir-125b-1 cluster host gene [Source:HGNC Symbol;Acc:HGNC:39522]
PIPOX	1.88061	7.73413	3.93845	4.06913e-05	pipecolic acid and sarcosine oxidase [Source:HGNC Symbol;Acc:HGNC:17804]
ADAMTS4	0.680633	2.20355	3.04149	4.73139e-05	ADAM metallopeptidase with thrombospondin type 1 motif 4 [Source:HGNC Symbol;Acc:HGNC:220]
HTR1E	0.349646	2.11655	5.88017	4.73634e-05	5-hydroxytryptamine receptor 1E [Source:HGNC Symbol;Acc:HGNC:5291]
ZFHX4-AS1	3.77041	11.5099	2.96093	5.28232e-05	ZFHX4 antisense RNA 1 [Source:HGNC Symbol;Acc:HGNC:44165]
RP11-776H12.1	0.0919309	0.771049	8.1435	5.28506e-05
BTNL9	16.2625	42.8128	2.57134	5.44061e-05	butyrophilin like 9 [Source:HGNC Symbol;Acc:HGNC:24176]
RP11-544M22.13	35.7624	82.2067	2.18221	5.51544e-05
FAM43B	0.889474	7.52754	7.69458	5.58607e-05	family with sequence similarity 43 member B [Source:HGNC Symbol;Acc:HGNC:31791]
FILIP1	4.28414	9.75019	2.21396	5.81472e-05	filamin A interacting protein 1 [Source:HGNC Symbol;Acc:HGNC:21015]
CTC-304I17.5	1.43802	5.019	3.34221	5.87185e-05
CRB1	1.72908	6.67177	3.57154	5.886e-05	crumbs 1, cell polarity complex component [Source:HGNC Symbol;Acc:HGNC:2343]
AC004540.5	12.7286	28.14	2.09912	6.33161e-05
RLF	16.9665	35.6937	2.01713	6.4419e-05	rearranged L-myc fusion [Source:HGNC Symbol;Acc:HGNC:10025]
RNPC3	43.9602	106.566	2.36215	6.4628e-05	RNA binding region (RNP1, RRM) containing 3 [Source:HGNC Symbol;Acc:HGNC:18666]
TMEM56	0.874247	2.49471	2.76609	6.82876e-05	transmembrane protein 56 [Source:HGNC Symbol;Acc:HGNC:26477]
C5orf30	20.3521	43.4008	2.06666	6.83309e-05	chromosome 5 open reading frame 30 [Source:HGNC Symbol;Acc:HGNC:25052]
TENM2	15.003	33.0681	2.09536	6.83874e-05	teneurin transmembrane protein 2 [Source:HGNC Symbol;Acc:HGNC:29943]
F11R	21.0102	54.0105	2.43418	6.8441e-05	F11 receptor [Source:HGNC Symbol;Acc:HGNC:14685]
AK4	2.99951	11.2194	3.47263	7.07907e-05	adenylate kinase 4 [Source:HGNC Symbol;Acc:HGNC:363]
CHML	25.9181	59.4934	2.23637	7.10031e-05	CHM like, Rab escort protein 2 [Source:HGNC Symbol;Acc:HGNC:1941]
ALG6	6.3128	14.2136	2.18749	7.50107e-05	ALG6, alpha-1,3-glucosyltransferase [Source:HGNC Symbol;Acc:HGNC:23157]
RP11-215H22.1	0.0776885	1.33361	16.528	7.85795e-05
RP11-144G6.12	2.39623	7.46652	3.01496	7.87093e-05
CTD-2147F2.1	3.87091	17.9739	4.34024	8.47615e-05
GSAP	0.413707	1.9607	4.55633	8.65655e-05	gamma-secretase activating protein [Source:HGNC Symbol;Acc:HGNC:28042]
SGK1	1.28466	2.95166	2.22112	8.66684e-05	serum/glucocorticoid regulated kinase 1 [Source:HGNC Symbol;Acc:HGNC:10810]
SOX2-OT	0.149387	0.516278	3.29023	9.02776e-05	SOX2 overlapping transcript [Source:HGNC Symbol;Acc:HGNC:20209]
RP11-441O15.3	3.16395	6.63498	2.02247	9.20545e-05
ARPP21	0.224823	1.068	4.45067	9.32426e-05	cAMP regulated phosphoprotein 21 [Source:HGNC Symbol;Acc:HGNC:16968]
FAM129A	0.682102	3.55239	4.82499	9.38865e-05	family with sequence similarity 129 member A [Source:HGNC Symbol;Acc:HGNC:16784]
GLT6D1	0.0584916	1.60426	26.3957	9.51872e-05	glycosyltransferase 6 domain containing 1 [Source:HGNC Symbol;Acc:HGNC:23671]
FGF2	3.17448	7.42286	2.25218	9.69719e-05	fibroblast growth factor 2 [Source:HGNC Symbol;Acc:HGNC:3676]
CTC-575N7.1	0.476993	7.14231	14.4674	9.80291e-05
CNIH3	3.48905	9.59153	2.61225	0.000104846	cornichon family AMPA receptor auxiliary protein 3 [Source:HGNC Symbol;Acc:HGNC:26802]
SOX3	10.0196	47.0538	4.35773	0.000106709	SRY-box 3 [Source:HGNC Symbol;Acc:HGNC:11199]
FADS3	24.6715	56.4963	2.16001	0.000108715	fatty acid desaturase 3 [Source:HGNC Symbol;Acc:HGNC:3576]
MTL5	0.64092	4.55273	6.48479	0.000109704
RP11-1144P22.1	2.33771	22.6349	8.94103	0.000111356
RP6-24A23.6	1.72775	14.5471	8.36931	0.000111832
AC092535.3	0.391576	2.7978	6.62091	0.00011305	Clone-based (Ensembl) gene
GPR176	13.5322	29.6385	2.07661	0.000113346	G protein-coupled receptor 176 [Source:HGNC Symbol;Acc:HGNC:32370]
ZNF808	4.80598	10.1324	2.00093	0.000117702	zinc finger protein 808 [Source:HGNC Symbol;Acc:HGNC:33230]
RP4-798A10.7	1.82299	7.3461	3.87035	0.000120873
RP11-566K19.6	3.0026	7.9076	2.52927	0.000121108
PCYT1B	7.71525	16.9596	2.11493	0.000125767	phosphate cytidylyltransferase 1, choline, beta [Source:HGNC Symbol;Acc:HGNC:8755]
RP11-535M15.1	0.642344	6.75606	9.98879	0.000126121
C19orf66	5.35296	12.9721	2.28948	0.00012775	chromosome 19 open reading frame 66 [Source:HGNC Symbol;Acc:HGNC:25649]
MCTP2	0.0453524	0.356591	7.44602	0.000128684	multiple C2 and transmembrane domain containing 2 [Source:HGNC Symbol;Acc:HGNC:25636]
PIGM	4.72748	9.75498	2.00074	0.000128979	phosphatidylinositol glycan anchor biosynthesis class M [Source:HGNC Symbol;Acc:HGNC:18858]
HSF4	10.1902	26.3949	2.44493	0.000134425	heat shock transcription factor 4 [Source:HGNC Symbol;Acc:HGNC:5227]
SLC40A1	1.13602	2.90813	2.43652	0.000135309	solute carrier family 40 member 1 [Source:HGNC Symbol;Acc:HGNC:10909]
PROC	0.454718	2.51628	5.22175	0.000135459	protein C, inactivator of coagulation factors Va and VIIIa [Source:HGNC Symbol;Acc:HGNC:9451]
DNAJB4	13.1871	29.6851	2.18812	0.000138752	DnaJ heat shock protein family (Hsp40) member B4 [Source:HGNC Symbol;Acc:HGNC:14886]
TMEM176A	3.52256	24.7441	6.38699	0.000141249	transmembrane protein 176A [Source:HGNC Symbol;Acc:HGNC:24930]
CCDC181	3.4536	9.43285	2.66884	0.00014281	coiled-coil domain containing 181 [Source:HGNC Symbol;Acc:HGNC:28051]
PACSIN1	3.10817	9.39571	2.83193	0.000150251	protein kinase C and casein kinase substrate in neurons 1 [Source:HGNC Symbol;Acc:HGNC:8570]
FREM1	0.997995	2.75721	2.65016	0.000150345	FRAS1 related extracellular matrix 1 [Source:HGNC Symbol;Acc:HGNC:23399]
RP11-797D24.4	14.5233	35.3908	2.33213	0.000152327
KCTD19	0.922619	4.05445	4.08156	0.000154873	potassium channel tetramerization domain containing 19 [Source:HGNC Symbol;Acc:HGNC:24753]
PRKAA2	5.7209	15.198	2.59892	0.000155737	protein kinase AMP-activated catalytic subunit alpha 2 [Source:HGNC Symbol;Acc:HGNC:9377]
RP3-467N11.1	4.67194	9.8128	2.0112	0.000156043
KCNJ9	12.3865	35.9719	2.71967	0.000158561	potassium voltage-gated channel subfamily J member 9 [Source:HGNC Symbol;Acc:HGNC:6270]
ITM2A	1.13823	9.64209	8.02181	0.000160729	integral membrane protein 2A [Source:HGNC Symbol;Acc:HGNC:6173]
MYO7A	4.65309	13.8428	2.78365	0.000160729	myosin VIIA [Source:HGNC Symbol;Acc:HGNC:7606]
CBWD6	5.69809	12.7025	2.15926	0.000161832	COBW domain containing 6 [Source:HGNC Symbol;Acc:HGNC:31978]
ITGA6	6.33785	22.6084	3.36965	0.000177567	integrin subunit alpha 6 [Source:HGNC Symbol;Acc:HGNC:6142]
STEAP2	0.648312	1.98682	2.97244	0.000179399	STEAP2 metalloreductase [Source:HGNC Symbol;Acc:HGNC:17885]
RP11-446J8.1	2.8315	10.6496	3.64037	0.000179507
GUCY1A2	5.06577	11.7086	2.24498	0.000180522	guanylate cyclase 1 soluble subunit alpha 2 [Source:HGNC Symbol;Acc:HGNC:4684]
FAM95B1	0.0414106	0.412511	9.60349	0.000184454	family with sequence similarity 95 member B1 [Source:HGNC Symbol;Acc:HGNC:32318]
C8orf46	0.492277	2.04873	3.92477	0.000189869	chromosome 8 open reading frame 46 [Source:HGNC Symbol;Acc:HGNC:28498]
ITGAX	0.0993938	0.935163	8.64849	0.000192566	integrin subunit alpha X [Source:HGNC Symbol;Acc:HGNC:6152]
CNTD2	1.58589	4.95056	2.9715	0.000196671	cyclin N-terminal domain containing 2 [Source:HGNC Symbol;Acc:HGNC:25805]
ABCG8	0.133999	0.594898	4.22917	0.000198466	ATP binding cassette subfamily G member 8 [Source:HGNC Symbol;Acc:HGNC:13887]
LRRC8C	1.83719	3.90461	2.05612	0.000199304	leucine rich repeat containing 8 VRAC subunit C [Source:HGNC Symbol;Acc:HGNC:25075]
LONRF3	0.884925	2.64645	2.90915	0.000201028	LON peptidase N-terminal domain and ring finger 3 [Source:HGNC Symbol;Acc:HGNC:21152]
ANP32E	19.273	47.2937	2.37012	0.000210799	acidic nuclear phosphoprotein 32 family member E [Source:HGNC Symbol;Acc:HGNC:16673]
LINC00473	0.120494	1.19296	9.21328	0.000214546	long intergenic non-protein coding RNA 473 [Source:HGNC Symbol;Acc:HGNC:21160]
CYP4A11	5.62984	12.8933	2.19319	0.000214835	cytochrome P450 family 4 subfamily A member 11 [Source:HGNC Symbol;Acc:HGNC:2642]
EVA1B	8.06857	27.4493	3.21678	0.000218264	eva-1 homolog B [Source:HGNC Symbol;Acc:HGNC:25558]
ARHGAP29	0.800249	2.62913	3.08119	0.000230078	Rho GTPase activating protein 29 [Source:HGNC Symbol;Acc:HGNC:30207]
DGKI	13.4522	33.6354	2.44036	0.000232967	diacylglycerol kinase iota [Source:HGNC Symbol;Acc:HGNC:2855]
RP11-148L24.1	0.246738	2.13604	8.40278	0.000235257
LY6K	0.513307	1.73421	3.22605	0.000235299	lymphocyte antigen 6 family member K [Source:HGNC Symbol;Acc:HGNC:24225]
CCDC125	0.0285546	0.359117	11.8592	0.000236723	coiled-coil domain containing 125 [Source:HGNC Symbol;Acc:HGNC:28924]
RP4-733M16.2	1.5706	10.4782	6.38496	0.000251236
SIGIRR	2.60142	10.473	3.72727	0.000253945	single Ig and TIR domain containing [Source:HGNC Symbol;Acc:HGNC:30575]
RP11-677M14.2	2.01717	10.0116	4.8151	0.000257263
EGLN1	10.5954	22.8908	2.075	0.000262156	egl-9 family hypoxia inducible factor 1 [Source:HGNC Symbol;Acc:HGNC:1232]
PTGR1	23.3406	51.2044	2.09001	0.000271665	prostaglandin reductase 1 [Source:HGNC Symbol;Acc:HGNC:18429]
DOCK10	2.05992	5.35399	2.48716	0.000271973	dedicator of cytokinesis 10 [Source:HGNC Symbol;Acc:HGNC:23479]
HCG27	0	0.124801	74.9163	0.00028787	HLA complex group 27 (non-protein coding) [Source:HGNC Symbol;Acc:HGNC:27366]
WDPCP	1.14194	2.93702	2.48112	0.000298957	WD repeat containing planar cell polarity effector [Source:HGNC Symbol;Acc:HGNC:28027]
USP44	3.06794	8.72787	2.74015	0.000301945	ubiquitin specific peptidase 44 [Source:HGNC Symbol;Acc:HGNC:20064]
NPR3	0.528467	1.72217	3.101	0.000307344	natriuretic peptide receptor 3 [Source:HGNC Symbol;Acc:HGNC:7945]
EFCAB2	4.93468	11.1074	2.18055	0.000309154	EF-hand calcium binding domain 2 [Source:HGNC Symbol;Acc:HGNC:28166]
LINC00602	0.101519	1.21532	11.2626	0.000312591	long intergenic non-protein coding RNA 602 [Source:HGNC Symbol;Acc:HGNC:43917]
LRRC6	2.65512	5.83962	2.10568	0.000325506	leucine rich repeat containing 6 [Source:HGNC Symbol;Acc:HGNC:16725]
FAM133A	1.09699	3.15948	2.80389	0.000327599	family with sequence similarity 133 member A [Source:HGNC Symbol;Acc:HGNC:26748]
RP11-361L15.5	3.73327	8.60218	2.208	0.000337593
RP11-382D12.2	2.22982	6.94361	2.98179	0.000344
ULBP1	1.333	3.66666	2.59543	0.000355984	UL16 binding protein 1 [Source:HGNC Symbol;Acc:HGNC:14893]
RP11-634B7.4	0.0976889	1.38984	13.8174	0.000360681
RP5-1074L1.4	5.57516	12.4273	2.16391	0.000368525
COL16A1	2.28502	6.64995	2.71266	0.000376313	collagen type XVI alpha 1 chain [Source:HGNC Symbol;Acc:HGNC:2193]
PRELID2	0.0649655	0.836939	12.1419	0.000381497	PRELI domain containing 2 [Source:HGNC Symbol;Acc:HGNC:28306]
RAD51AP2	0.320373	1.39279	4.24171	0.000381939	RAD51 associated protein 2 [Source:HGNC Symbol;Acc:HGNC:34417]
MXRA8	12.5958	30.3843	2.26426	0.000409508	matrix remodeling associated 8 [Source:HGNC Symbol;Acc:HGNC:7542]
CFAP69	0.898702	2.30342	2.47425	0.000415851	cilia and flagella associated protein 69 [Source:HGNC Symbol;Acc:HGNC:26107]
KCNT1	1.40491	4.43898	2.94927	0.000421517	potassium sodium-activated channel subfamily T member 1 [Source:HGNC Symbol;Acc:HGNC:18865]
CDH10	9.35356	28.5419	3.00671	0.000425183	cadherin 10 [Source:HGNC Symbol;Acc:HGNC:1749]
RP11-118K6.3	1.61091	6.65954	3.94067	0.000427234
BSND	0.0116102	0.425516	34.8206	0.000440008	barttin CLCNK type accessory beta subunit [Source:HGNC Symbol;Acc:HGNC:16512]
KLHL32	3.92652	8.40577	2.04549	0.000456837	kelch like family member 32 [Source:HGNC Symbol;Acc:HGNC:21221]
FCGR1A	0.317236	1.50516	4.52806	0.000459939	Fc fragment of IgG receptor Ia [Source:HGNC Symbol;Acc:HGNC:3613]
WNT4	3.34243	9.0054	2.53247	0.000460081	Wnt family member 4 [Source:HGNC Symbol;Acc:HGNC:12783]
ST6GALNAC3	2.27384	5.72684	2.42235	0.000462147	ST6 N-acetylgalactosaminide alpha-2,6-sialyltransferase 3 [Source:HGNC Symbol;Acc:HGNC:19343]
DNAH14	2.1921	5.58683	2.49469	0.000502612	dynein axonemal heavy chain 14 [Source:HGNC Symbol;Acc:HGNC:2945]
MIR198	110.592	392.914	3.40875	0.000502811	microRNA 198 [Source:HGNC Symbol;Acc:HGNC:31570]
PHYHIPL	29.4909	62.1858	2.05633	0.000506407	phytanoyl-CoA 2-hydroxylase interacting protein like [Source:HGNC Symbol;Acc:HGNC:29378]
ERO1B	3.83383	9.72485	2.48488	0.000519414	endoplasmic reticulum oxidoreductase 1 beta [Source:HGNC Symbol;Acc:HGNC:14355]
ARX	1.51694	5.43854	3.34406	0.000555301	aristaless related homeobox [Source:HGNC Symbol;Acc:HGNC:18060]
KY	1.50847	3.95137	2.50442	0.000556263	kyphoscoliosis peptidase [Source:HGNC Symbol;Acc:HGNC:26576]
TAF1A	6.62474	15.9114	2.33798	0.000561017	TATA-box binding protein associated factor, RNA polymerase I subunit A [Source:HGNC Symbol;Acc:HGNC:11532]
AC010729.2	0.206683	1.39945	6.49215	0.000577461
AC069277.1	0.0142402	0.809799	50.8162	0.000592989	Clone-based (Ensembl) gene
GPR85	4.60313	9.9471	2.09555	0.000606618	G protein-coupled receptor 85 [Source:HGNC Symbol;Acc:HGNC:4536]
HAS1	0.423227	9.66196	21.2767	0.000611218	hyaluronan synthase 1 [Source:HGNC Symbol;Acc:HGNC:4818]
RP4-635E18.7	18.2833	37.838	2.01338	0.000647804
PGM1	9.681	27.5578	2.69168	0.000652449	phosphoglucomutase 1 [Source:HGNC Symbol;Acc:HGNC:8905]
ACADM	33.4695	70.2737	2.04372	0.000659982	acyl-CoA dehydrogenase medium chain [Source:HGNC Symbol;Acc:HGNC:89]
TRH	3.44946	10.7598	2.90699	0.000665916	thyrotropin releasing hormone [Source:HGNC Symbol;Acc:HGNC:12298]
ARHGAP20	0.692762	1.58198	2.19876	0.000669957	Rho GTPase activating protein 20 [Source:HGNC Symbol;Acc:HGNC:18357]
KLHL31	0.177856	0.719367	3.86518	0.000686197	kelch like family member 31 [Source:HGNC Symbol;Acc:HGNC:21353]
TNFRSF11A	0.129707	0.614662	4.43392	0.0006892	TNF receptor superfamily member 11a [Source:HGNC Symbol;Acc:HGNC:11908]
ZNF483	2.53037	6.36119	2.38715	0.000699671	zinc finger protein 483 [Source:HGNC Symbol;Acc:HGNC:23384]
MYCBPAP	1.23871	4.29043	3.24291	0.000709089	MYCBP associated protein [Source:HGNC Symbol;Acc:HGNC:19677]
CTC-378H22.2	9.54408	21.5326	2.13687	0.000709589
ADGRV1	1.34744	3.95028	2.74809	0.000710278	adhesion G protein-coupled receptor V1 [Source:HGNC Symbol;Acc:HGNC:17416]
KIAA0226L	0.309765	1.04346	3.18836	0.000776056
ARAP3	7.76031	21.4453	2.5753	0.000782642	ArfGAP with RhoGAP domain, ankyrin repeat and PH domain 3 [Source:HGNC Symbol;Acc:HGNC:24097]
CFC1	0.409672	2.20665	5.22864	0.000803102	cripto, FRL-1, cryptic family 1 [Source:HGNC Symbol;Acc:HGNC:18292]
RP11-21A7A.3	8.7984	22.7312	2.46286	0.000823904
ELOVL7	0.782775	2.00358	2.45839	0.000840936	ELOVL fatty acid elongase 7 [Source:HGNC Symbol;Acc:HGNC:26292]
ALDH5A1	7.0908	15.0648	2.06928	0.000850222	aldehyde dehydrogenase 5 family member A1 [Source:HGNC Symbol;Acc:HGNC:408]
PRAP1	1.33835	5.06935	3.57269	0.000850222	proline rich acidic protein 1 [Source:HGNC Symbol;Acc:HGNC:23304]
C2orf80	6.88499	18.9963	2.69937	0.00087061	chromosome 2 open reading frame 80 [Source:HGNC Symbol;Acc:HGNC:34352]
RNF175	3.8934	10.1027	2.45582	0.000878331	ring finger protein 175 [Source:HGNC Symbol;Acc:HGNC:27735]
TMEM150C	3.6978	7.7859	2.01295	0.000899663	transmembrane protein 150C [Source:HGNC Symbol;Acc:HGNC:37263]
BRINP3	7.57138	20.0669	2.60273	0.000909192	BMP/retinoic acid inducible neural specific 3 [Source:HGNC Symbol;Acc:HGNC:22393]
ZNF678	3.10438	6.8964	2.15524	0.000914321	zinc finger protein 678 [Source:HGNC Symbol;Acc:HGNC:28652]
AKNA	4.7152	13.6998	2.70668	0.0009264	AT-hook transcription factor [Source:HGNC Symbol;Acc:HGNC:24108]
RP11-344G13.1	0.0984482	1.06897	10.4704	0.000926718
GZMB	0.300728	2.76972	8.52635	0.000943662	granzyme B [Source:HGNC Symbol;Acc:HGNC:4709]
SNORD115-20	10.9618	47.3119	4.12039	0.000954113	small nucleolar RNA, C/D box 115-20 [Source:HGNC Symbol;Acc:HGNC:33039]
CTD-2020K17.1	4.52422	12.0131	2.48018	0.000964527
RP5-977L11.2	0.40801	2.03087	4.89655	0.000988615
NIPAL3	16.386	35.7456	2.05621	0.000993565	NIPA like domain containing 3 [Source:HGNC Symbol;Acc:HGNC:25233]
AC005592.1	0.923693	3.14632	3.3178	0.00103595	Clone-based (Ensembl) gene
RP11-267N12.3	1.01405	2.40448	2.27074	0.00106024
PLEKHG4	3.40211	10.5018	2.86292	0.00107791	pleckstrin homology and RhoGEF domain containing G4 [Source:HGNC Symbol;Acc:HGNC:24501]
ANKRD20A3	0.0155671	0.477151	29.3733	0.00109626	ankyrin repeat domain 20 family member A3 [Source:HGNC Symbol;Acc:HGNC:31981]
TNNT1	13.6537	49.6181	3.34374	0.00110817	troponin T1, slow skeletal type [Source:HGNC Symbol;Acc:HGNC:11948]
DAZL	0.12461	4.65481	35.6831	0.00118383	deleted in azoospermia like [Source:HGNC Symbol;Acc:HGNC:2685]
RP11-791G22.1	1.39091	5.79961	3.94758	0.00121256
IL6R	0.220026	0.801466	3.4368	0.00123225	interleukin 6 receptor [Source:HGNC Symbol;Acc:HGNC:6019]
ATP6AP1L	5.83619	13.8265	2.25837	0.00128976	ATPase H+ transporting accessory protein 1 like [Source:HGNC Symbol;Acc:HGNC:28091]
SLC36A4	6.60965	14.7724	2.17811	0.00131459	solute carrier family 36 member 4 [Source:HGNC Symbol;Acc:HGNC:19660]
ALS2CL	2.13218	9.54609	4.08583	0.0013337	ALS2 C-terminal like [Source:HGNC Symbol;Acc:HGNC:20605]
CCNA1	3.21693	7.13777	2.11933	0.00133473	cyclin A1 [Source:HGNC Symbol;Acc:HGNC:1577]
RP11-348J24.2	0.10126	0.762397	7.31204	0.00134414
NECAB2	29.3827	82.0959	2.60616	0.00134986	N-terminal EF-hand calcium binding protein 2 [Source:HGNC Symbol;Acc:HGNC:23746]
RP11-4N23.4	0.165719	3.4444	20.326	0.00137816
RP11-399F4.2	0.178883	1.48619	7.9179	0.00138161
ARHGEF19	3.24399	10.9052	3.14975	0.00138913	Rho guanine nucleotide exchange factor 19 [Source:HGNC Symbol;Acc:HGNC:26604]
CLEC2A	0.0973162	1.93255	19.2867	0.00140236	C-type lectin domain family 2 member A [Source:HGNC Symbol;Acc:HGNC:24191]
ILDR2	0.272138	1.61906	5.83855	0.0014051	immunoglobulin like domain containing receptor 2 [Source:HGNC Symbol;Acc:HGNC:18131]
NTN4	0.835519	3.05933	3.43663	0.00141056	netrin 4 [Source:HGNC Symbol;Acc:HGNC:13658]
NPAS3	1.1812	2.72824	2.22748	0.00141063	neuronal PAS domain protein 3 [Source:HGNC Symbol;Acc:HGNC:19311]
KCNJ2	0.257622	0.89331	3.30957	0.00141569	potassium voltage-gated channel subfamily J member 2 [Source:HGNC Symbol;Acc:HGNC:6263]
OVGP1	10.8599	23.0787	2.02207	0.00142008	oviductal glycoprotein 1 [Source:HGNC Symbol;Acc:HGNC:8524]
PCDH11X	10.9781	23.6967	2.10064	0.00142072	protocadherin 11 X-linked [Source:HGNC Symbol;Acc:HGNC:8656]
CES4A	9.5635	20.5776	2.06803	0.00142283	carboxylesterase 4A [Source:HGNC Symbol;Acc:HGNC:26741]
RP4-561L24.3	3.72894	8.07984	2.08352	0.00143159
RORB	0.523338	1.42079	2.59381	0.00146319	RAR related orphan receptor B [Source:HGNC Symbol;Acc:HGNC:10259]
IGFN1	0.892305	3.24675	3.3608	0.00146387	immunoglobulin-like and fibronectin type III domain containing 1 [Source:HGNC Symbol;Acc:HGNC:24607]
SASH1	4.68574	10.2998	2.1143	0.00146425	SAM and SH3 domain containing 1 [Source:HGNC Symbol;Acc:HGNC:19182]
RP11-145P16.2	16.3945	40.5432	2.38401	0.00147998
RP11-338N10.3	30.1232	66.958	2.15767	0.00148633
RP11-465N4.5	21.4478	45.0399	2.03715	0.00156193
SYT15	0.961373	2.00494	2.01303	0.0015718	synaptotagmin 15 [Source:HGNC Symbol;Acc:HGNC:17167]
CLVS2	6.25924	14.2409	2.22015	0.00157239	clavesin 2 [Source:HGNC Symbol;Acc:HGNC:23046]
RP4-803J11.2	7.14561	18.473	2.51941	0.00162717
RP4-594I10.3	15.4968	36.2357	2.28474	0.00163713
CDK18	2.30553	8.05566	3.26411	0.00164397	cyclin dependent kinase 18 [Source:HGNC Symbol;Acc:HGNC:8751]
ADCY8	2.59614	6.30068	2.31311	0.00164502	adenylate cyclase 8 [Source:HGNC Symbol;Acc:HGNC:239]
LY75-CD302	0.246173	0.999379	3.78716	0.00166499	LY75-CD302 readthrough [Source:HGNC Symbol;Acc:HGNC:38828]
CCR7	0.18294	1.71629	8.53945	0.00167011	C-C motif chemokine receptor 7 [Source:HGNC Symbol;Acc:HGNC:1608]
LY75	0.193946	0.873645	4.18866	0.00167559	lymphocyte antigen 75 [Source:HGNC Symbol;Acc:HGNC:6729]
AC074289.1	3.56119	9.37004	2.56843	0.00169426
TRIM14	0.93457	2.86501	2.92742	0.00170964	tripartite motif containing 14 [Source:HGNC Symbol;Acc:HGNC:16283]
PODN	0.864248	2.87328	3.11799	0.0018164	podocan [Source:HGNC Symbol;Acc:HGNC:23174]
ZMYND12	1.74989	4.3719	2.37975	0.00183395	zinc finger MYND-type containing 12 [Source:HGNC Symbol;Acc:HGNC:21192]
AC009133.17	0.0176341	1.25791	61.6924	0.00184951
PCSK9	0.197344	1.43544	7.06953	0.0018619	proprotein convertase subtilisin/kexin type 9 [Source:HGNC Symbol;Acc:HGNC:20001]
ROBO3	6.83639	14.3293	2.00235	0.00193039	roundabout guidance receptor 3 [Source:HGNC Symbol;Acc:HGNC:13433]
PLEKHG6	0.189339	1.54058	7.62514	0.00197901	pleckstrin homology and RhoGEF domain containing G6 [Source:HGNC Symbol;Acc:HGNC:25562]
CTD-3187F8.14	0.0346086	0.901133	25.3957	0.00201336
P4HA1	5.22386	21.3497	3.83014	0.00201747	prolyl 4-hydroxylase subunit alpha 1 [Source:HGNC Symbol;Acc:HGNC:8546]
RP11-244H3.5	1.91043	4.21749	2.10146	0.00203595
RP4-621B10.8	0.208248	1.55297	7.17825	0.00205799
C3orf67	1.45896	3.62444	2.33666	0.00215895	chromosome 3 open reading frame 67 [Source:HGNC Symbol;Acc:HGNC:24763]
BEST4	0.999278	2.68699	2.56441	0.00221954	bestrophin 4 [Source:HGNC Symbol;Acc:HGNC:17106]
RP11-73M7.6	1.66534	4.53618	2.57676	0.00222989
RP11-122K13.7	4.43684	19.5549	4.15894	0.00228284
RP11-281N10.1	0	1.27285	52.3795	0.00234003
RP11-87G24.6	2.07064	6.52045	3.00513	0.0023451
IQGAP3	6.0815	17.4878	2.72541	0.00237443	IQ motif containing GTPase activating protein 3 [Source:HGNC Symbol;Acc:HGNC:20669]
RP11-483I13.6	1.63227	3.63997	2.13549	0.00238769
SYTL1	5.24899	18.6929	3.26479	0.00241724	synaptotagmin like 1 [Source:HGNC Symbol;Acc:HGNC:15584]
WDR78	1.81531	3.93817	2.09926	0.00244816	WD repeat domain 78 [Source:HGNC Symbol;Acc:HGNC:26252]
GBE1	9.00447	19.7112	2.07959	0.00246653	1,4-alpha-glucan branching enzyme 1 [Source:HGNC Symbol;Acc:HGNC:4180]
RP11-87G24.2	1.17947	2.78262	2.26307	0.00246934
FAM110C	0.0806269	0.584754	6.86505	0.00248685	family with sequence similarity 110 member C [Source:HGNC Symbol;Acc:HGNC:33340]
POLR3G	3.08705	10.3354	3.2476	0.00256658	RNA polymerase III subunit G [Source:HGNC Symbol;Acc:HGNC:30075]
RP11-495P10.3	0.988696	3.25211	3.14122	0.00257418
PTGS1	1.5508	5.50321	3.27108	0.00260268	prostaglandin-endoperoxide synthase 1 [Source:HGNC Symbol;Acc:HGNC:9604]
RP11-88H9.2	0.648596	1.87999	2.74732	0.00263254
PPP2R5A	2.67338	7.15445	2.53144	0.00264485	protein phosphatase 2 regulatory subunit B'alpha [Source:HGNC Symbol;Acc:HGNC:9309]
RP11-552F3.9	0.218474	0.980015	4.26933	0.00266826
CLCNKB	0.249	1.72836	6.37371	0.00267455	chloride voltage-gated channel Kb [Source:HGNC Symbol;Acc:HGNC:2027]
AC067959.1	0	1.36627	71.8409	0.00267547	Clone-based (Ensembl) gene
ODF2L	11.4673	28.3456	2.43029	0.00267791	outer dense fiber of sperm tails 2 like [Source:HGNC Symbol;Acc:HGNC:29225]
RP11-20I20.2	0.702542	5.29111	7.0747	0.00267791
RP11-75C23.1	2.31843	9.37917	3.80301	0.00269345
IDO1	0.0637895	1.31216	20.0308	0.00269633	indoleamine 2,3-dioxygenase 1 [Source:HGNC Symbol;Acc:HGNC:6059]
RND1	2.5139	6.23091	2.34961	0.0027055	Rho family GTPase 1 [Source:HGNC Symbol;Acc:HGNC:18314]
SLC38A8	0.115621	1.29824	10.7072	0.0027511	solute carrier family 38 member 8 [Source:HGNC Symbol;Acc:HGNC:32434]
EGLN3	0.92187	3.61333	3.67507	0.00282387	egl-9 family hypoxia inducible factor 3 [Source:HGNC Symbol;Acc:HGNC:14661]
GREM2	7.51822	22.5308	2.77575	0.00283498	gremlin 2, DAN family BMP antagonist [Source:HGNC Symbol;Acc:HGNC:17655]
NRIP3	1.8997	4.08823	2.04566	0.00288289	nuclear receptor interacting protein 3 [Source:HGNC Symbol;Acc:HGNC:1167]
SIGLEC10	0.310528	2.6401	8.1988	0.00296232	sialic acid binding Ig like lectin 10 [Source:HGNC Symbol;Acc:HGNC:15620]
RP11-342M1.3	3.13662	6.92089	2.12064	0.00296232
AMY2A	0.779316	2.30083	2.83003	0.00297278	amylase, alpha 2A (pancreatic) [Source:HGNC Symbol;Acc:HGNC:477]
SNORD115-45	16.9042	67.4843	3.88606	0.0029901	small nucleolar RNA, C/D box 115-45 [Source:HGNC Symbol;Acc:HGNC:33064]
LRGUK	0.942001	2.46057	2.54756	0.00302073	leucine rich repeats and guanylate kinase domain containing [Source:HGNC Symbol;Acc:HGNC:21964]
CTD-2147F2.2	0.262458	1.48993	5.4926	0.00304356
CH17-55D9.1	3.75969	8.84108	2.25556	0.00304844
CLDN19	0.143473	1.04402	6.83235	0.00306934	claudin 19 [Source:HGNC Symbol;Acc:HGNC:2040]
ANKRD20A2	0.0334133	0.42474	12.2776	0.00307587	ankyrin repeat domain 20 family member A2 [Source:HGNC Symbol;Acc:HGNC:31979]
XX-C2158C6.3	0.338545	3.79575	10.8274	0.00309298
RP11-146D12.2	0.101372	1.01547	9.55233	0.00312431
DNAH5	0.161552	0.419421	2.46791	0.00313493	dynein axonemal heavy chain 5 [Source:HGNC Symbol;Acc:HGNC:2950]
KCND2	3.88429	9.43915	2.38642	0.00318566	potassium voltage-gated channel subfamily D member 2 [Source:HGNC Symbol;Acc:HGNC:6238]
UBLCP1	14.5923	30.9136	2.06191	0.00321877	ubiquitin like domain containing CTD phosphatase 1 [Source:HGNC Symbol;Acc:HGNC:28110]
GRIK4	2.34202	5.41925	2.17925	0.00324277	glutamate ionotropic receptor kainate type subunit 4 [Source:HGNC Symbol;Acc:HGNC:4582]
WNT7A	0.417854	1.57126	3.52266	0.00325823	Wnt family member 7A [Source:HGNC Symbol;Acc:HGNC:12786]
TAC3	1.07663	4.01653	3.48839	0.00330547	tachykinin 3 [Source:HGNC Symbol;Acc:HGNC:11521]
NOV	0.405135	1.66494	3.86539	0.00330834	nephroblastoma overexpressed [Source:HGNC Symbol;Acc:HGNC:7885]
TRPC4	0.316813	1.39196	4.27739	0.003341	transient receptor potential cation channel subfamily C member 4 [Source:HGNC Symbol;Acc:HGNC:12336]
RP11-346A9.1	0.503122	6.77447	12.5819	0.00356132
ECHDC2	1.33328	5.73649	4.02547	0.00361892	enoyl-CoA hydratase domain containing 2 [Source:HGNC Symbol;Acc:HGNC:23408]
CD70	1.40507	6.25893	4.09214	0.00363752	CD70 molecule [Source:HGNC Symbol;Acc:HGNC:11937]
FAM83G	1.89044	8.36028	4.00619	0.00364885	family with sequence similarity 83 member G [Source:HGNC Symbol;Acc:HGNC:32554]
IGSF8	72.9212	158.188	2.03575	0.00369273	immunoglobulin superfamily member 8 [Source:HGNC Symbol;Acc:HGNC:17813]
PPL	5.65556	17.2565	2.80246	0.00370077	periplakin [Source:HGNC Symbol;Acc:HGNC:9273]
RP11-18J9.3	0.714391	3.23663	4.44063	0.00371037
FBXO32	0.69718	1.7664	2.39246	0.0037388	F-box protein 32 [Source:HGNC Symbol;Acc:HGNC:16731]
C3orf33	2.10658	4.71008	2.14851	0.0037443	chromosome 3 open reading frame 33 [Source:HGNC Symbol;Acc:HGNC:26434]
ZDHHC23	2.10701	4.99036	2.24374	0.00379991	zinc finger DHHC-type containing 23 [Source:HGNC Symbol;Acc:HGNC:28654]
RP4-599G15.7	1.89133	5.78427	2.90529	0.00380638
GPX7	1.53855	5.11207	3.17945	0.00381305	glutathione peroxidase 7 [Source:HGNC Symbol;Acc:HGNC:4559]
AC074091.13	0.367559	1.28917	3.32338	0.00383404
FAM162A	13.5709	29.2856	2.03902	0.00385514	family with sequence similarity 162 member A [Source:HGNC Symbol;Acc:HGNC:17865]
RP11-249L21.5	1.08955	13.9195	12.3703	0.00391558
PTGDS	0.337755	2.75445	7.72764	0.00392468	prostaglandin D2 synthase [Source:HGNC Symbol;Acc:HGNC:9592]
LRRC36	0.517684	1.78621	3.25778	0.0039297	leucine rich repeat containing 36 [Source:HGNC Symbol;Acc:HGNC:25615]
RP5-848E13.4	0.237726	2.50035	9.92687	0.00397446
AC020951.1	1.19656	3.56796	2.86676	0.00400978	Clone-based (Ensembl) gene
COL5A3	0.693213	2.12491	2.89402	0.00403816	collagen type V alpha 3 chain [Source:HGNC Symbol;Acc:HGNC:14864]
AC078883.4	2.2213	10.94	4.67319	0.00410821	Clone-based (Ensembl) gene
LRAT	0.583584	6.96648	11.3157	0.0041925	lecithin retinol acyltransferase [Source:HGNC Symbol;Acc:HGNC:6685]
NOS1	0.224983	1.2196	4.92381	0.00423575	nitric oxide synthase 1 [Source:HGNC Symbol;Acc:HGNC:7872]
POU5F1	0.0069343	0.1107	15.2091	0.00427261	POU class 5 homeobox 1 [Source:HGNC Symbol;Acc:HGNC:9221]
RP11-21L19.1	3.01012	21.9605	6.95939	0.00431496
RP4-612B15.3	3.1735	7.584	2.31141	0.00440151
RP11-25K19.1	3.75525	7.9436	2.02067	0.0045434
RP11-4L24.3	0.114409	0.761921	6.36802	0.00458659
MAS1	0.0213293	0.17485	7.97818	0.00460347	MAS1 proto-oncogene, G protein-coupled receptor [Source:HGNC Symbol;Acc:HGNC:6899]
PNMA6F	0.0623289	0.50232	7.74362	0.00462942	PNMA family member 6F [Source:HGNC Symbol;Acc:HGNC:53119]
RP11-385F5.2	3.05879	7.4964	2.31928	0.00465591
MIR564	17.1259	57.5395	3.27454	0.00474853	microRNA 564 [Source:HGNC Symbol;Acc:HGNC:32820]
MAOB	0.0237782	0.835799	33.9657	0.00474866	monoamine oxidase B [Source:HGNC Symbol;Acc:HGNC:6834]
C1orf229	1.26646	2.95359	2.22509	0.00483006	chromosome 1 open reading frame 229 [Source:HGNC Symbol;Acc:HGNC:33759]
CTD-2240H23.2	2.59893	9.03328	3.2504	0.00493654
BCL2L10	0.315567	1.91703	5.85928	0.00505611	BCL2 like 10 [Source:HGNC Symbol;Acc:HGNC:993]
FAM154B	0.936007	2.20985	2.28821	0.00508516
RP6-24A23.8	0.362692	2.41255	6.48233	0.00509638
RP11-107I14.5	0.174666	2.70682	14.9583	0.0051198
CTD-2616J11.16	1.99166	7.03056	3.3867	0.00514284
PTPN20	0.179932	0.823485	4.41041	0.00514706	protein tyrosine phosphatase, non-receptor type 20 [Source:HGNC Symbol;Acc:HGNC:23423]
HCP5B	0	0.443584	47.6018	0.00517384
C10orf31	1.86241	4.02591	2.05312	0.00522498
VGLL3	0.219194	1.26934	5.4947	0.00527033	vestigial like family member 3 [Source:HGNC Symbol;Acc:HGNC:24327]
RP11-336K24.12	1.27259	3.25777	2.46716	0.00527033
RP11-262H14.13	3.86509	9.04441	2.23911	0.00531485
CDKN1C	0.246228	0.912072	3.62119	0.00537829	cyclin dependent kinase inhibitor 1C [Source:HGNC Symbol;Acc:HGNC:1786]
SYTL2	0.459428	1.00379	2.10035	0.00541499	synaptotagmin like 2 [Source:HGNC Symbol;Acc:HGNC:15585]
DSG2	7.09683	22.2987	2.9101	0.00543009	desmoglein 2 [Source:HGNC Symbol;Acc:HGNC:3049]
RP11-239A17.1	0.703805	3.11568	4.313	0.00544218
RP11-230B22.1	1.89542	5.39874	2.75449	0.00552369
KSR2	2.31435	5.30232	2.22081	0.00554061	kinase suppressor of ras 2 [Source:HGNC Symbol;Acc:HGNC:18610]
SHISA3	0.105874	1.76356	16.0016	0.00554847	shisa family member 3 [Source:HGNC Symbol;Acc:HGNC:25159]
RP11-9N20.3	0.0562005	2.11696	35.0251	0.00575926
RP11-978I15.10	0.0674739	1.52873	22.028	0.00577076
RP11-436I9.2	1.43263	3.72195	2.47599	0.00577774
RPS6KA5	0.476888	1.00324	2.03767	0.00583819	ribosomal protein S6 kinase A5 [Source:HGNC Symbol;Acc:HGNC:10434]
AC010524.2	0.158035	0.786228	4.74322	0.00622457
RP11-353N4.6	3.46099	11.6852	3.24256	0.00622489
LINC01002	1.10472	2.33125	2.01751	0.00630248	long intergenic non-protein coding RNA 1002 [Source:HGNC Symbol;Acc:HGNC:38538]
PCA3	0.347925	0.846943	2.32121	0.00642026	prostate cancer associated 3 (non-protein coding) [Source:HGNC Symbol;Acc:HGNC:8637]
RP11-344P13.6	2.64247	8.51341	3.11957	0.00653219
AC087859.1	0.141126	0.535055	3.59058	0.0065594
LHFPL3	1.20847	3.15327	2.52176	0.00656579	LHFPL tetraspan subfamily member 3 [Source:HGNC Symbol;Acc:HGNC:6589]
NID1	8.76764	25.5235	2.69714	0.00658256	nidogen 1 [Source:HGNC Symbol;Acc:HGNC:7821]
USP1	11.0948	23.3645	2.04274	0.00660276	ubiquitin specific peptidase 1 [Source:HGNC Symbol;Acc:HGNC:12607]
SNORD115-46	71.5608	184.432	2.50101	0.00666573	small nucleolar RNA, C/D box 115-46 [Source:HGNC Symbol;Acc:HGNC:42798]
RP11-359E10.1	1.22082	3.41567	2.71606	0.00669076
RP11-424M22.3	0.101186	2.10651	19.9347	0.0067519
ABCC1	0.774214	1.76554	2.16928	0.00676097	ATP binding cassette subfamily C member 1 [Source:HGNC Symbol;Acc:HGNC:51]
RP11-68L18.1	0.785935	4.47213	5.38034	0.00678521
PALM2	1.98395	4.82194	2.3786	0.00681635	paralemmin 2 [Source:HGNC Symbol;Acc:HGNC:15845]
RP11-107I14.2	0.382226	4.60777	11.6134	0.00688724
SSPN	0.116699	0.558232	4.55237	0.00691193	sarcospan [Source:HGNC Symbol;Acc:HGNC:11322]
BDNF	0.886464	1.89847	2.08055	0.00692487	brain derived neurotrophic factor [Source:HGNC Symbol;Acc:HGNC:1033]
P3H2	1.04141	5.0177	4.54874	0.00695876	prolyl 3-hydroxylase 2 [Source:HGNC Symbol;Acc:HGNC:19317]
SGIP1	22.5033	47.5535	2.06759	0.00695876	SH3 domain GRB2 like endophilin interacting protein 1 [Source:HGNC Symbol;Acc:HGNC:25412]
CPEB1	0.291892	0.693321	2.26787	0.00699737	cytoplasmic polyadenylation element binding protein 1 [Source:HGNC Symbol;Acc:HGNC:21744]
RP11-80P20.3	0.186876	0.750311	3.89377	0.00701778
THRB	0.262635	1.10703	3.94092	0.00703538	thyroid hormone receptor beta [Source:HGNC Symbol;Acc:HGNC:11799]
KLKB1	0.945726	3.54435	3.5714	0.00706361	kallikrein B1 [Source:HGNC Symbol;Acc:HGNC:6371]
RP11-24M17.7	1.50897	3.97749	2.4809	0.00706361
DEPDC1	1.16343	4.75652	3.97474	0.00711542	DEP domain containing 1 [Source:HGNC Symbol;Acc:HGNC:22949]
NCR3LG1	2.02763	4.45084	2.12648	0.00722422	natural killer cell cytotoxicity receptor 3 ligand 1 [Source:HGNC Symbol;Acc:HGNC:42400]
RP11-223I10.1	3.04269	9.1042	2.91029	0.00724652
UTRN	3.63533	7.95129	2.10247	0.00724708	utrophin [Source:HGNC Symbol;Acc:HGNC:12635]
U47924.29	1.58109	7.7326	4.77257	0.00732612
RP4-564M11.2	4.02481	10.7836	2.58015	0.00738377
FAM50B	6.64349	18.1957	2.54722	0.00738377	family with sequence similarity 50 member B [Source:HGNC Symbol;Acc:HGNC:18789]
STRC	0.787035	1.82344	2.21613	0.00749383	stereocilin [Source:HGNC Symbol;Acc:HGNC:16035]
ADCY5	12.0692	26.5613	2.06621	0.00753226	adenylate cyclase 5 [Source:HGNC Symbol;Acc:HGNC:236]
RN7SL269P	1.18632	6.16444	4.98878	0.00758538	RNA, 7SL, cytoplasmic 269, pseudogene [Source:HGNC Symbol;Acc:HGNC:46285]
RP1-23K20.2	1.23864	4.98881	3.85989	0.00773368
TRIM17	1.97173	4.42732	2.13882	0.0077412	tripartite motif containing 17 [Source:HGNC Symbol;Acc:HGNC:13430]
RP11-3L21.2	1.86923	5.26727	2.69097	0.0077453
DPEP1	3.94339	9.78038	2.32722	0.00776658	dipeptidase 1 [Source:HGNC Symbol;Acc:HGNC:3002]
L3MBTL4	0.206689	0.601337	2.76021	0.00783018	L3MBTL4, histone methyl-lysine binding protein [Source:HGNC Symbol;Acc:HGNC:26677]
RP11-24M17.4	0.721429	2.57646	3.40814	0.00794061
DLK1	1.72398	30.4276	16.2005	0.00794061	delta like non-canonical Notch ligand 1 [Source:HGNC Symbol;Acc:HGNC:2907]
MIR6084	86.0963	208.154	2.33441	0.00794739	microRNA 6084 [Source:HGNC Symbol;Acc:HGNC:50235]
PLA2G4C-AS1	3.27808	9.13992	2.61244	0.00799935	PLA2G4C antisense RNA 1 [Source:HGNC Symbol;Acc:HGNC:51585]
WNT8A	0.152333	2.0726	13.1063	0.00801296	Wnt family member 8A [Source:HGNC Symbol;Acc:HGNC:12788]
RP11-392O17.2	0.801116	2.13921	2.58768	0.00812118
RP11-5A19.5	5.71295	12.767	2.10383	0.00815104
AC005324.6	0.559918	2.3719	4.07809	0.00815706	Clone-based (Ensembl) gene
RP11-710C12.1	5.58034	11.5698	2.02144	0.00822883
SLC16A10	0.708163	1.4877	2.01005	0.00823074	solute carrier family 16 member 10 [Source:HGNC Symbol;Acc:HGNC:17027]
SP5	0.194176	5.37163	25.9233	0.00847092	Sp5 transcription factor [Source:HGNC Symbol;Acc:HGNC:14529]
MGAT4C	1.62818	3.59546	2.16318	0.008725	MGAT4 family member C [Source:HGNC Symbol;Acc:HGNC:30871]
CTB-51J22.1	1.35975	4.97324	3.4764	0.008836
SLC39A1	17.191	36.7629	2.03298	0.00912868	solute carrier family 39 member 1 [Source:HGNC Symbol;Acc:HGNC:12876]
CALY	21.3174	58.5615	2.53522	0.00914166	calcyon neuron specific vesicular protein [Source:HGNC Symbol;Acc:HGNC:17938]
CTD-3157E16.2	5.41917	12.0328	2.15753	0.00918727
OSBPL10	1.31531	3.54798	2.55567	0.00920555	oxysterol binding protein like 10 [Source:HGNC Symbol;Acc:HGNC:16395]
CENPL	2.01479	4.45974	2.12724	0.00923446	centromere protein L [Source:HGNC Symbol;Acc:HGNC:17879]
VIPR2	0.507953	1.45166	2.68328	0.00928632	vasoactive intestinal peptide receptor 2 [Source:HGNC Symbol;Acc:HGNC:12695]
PACRG	1.26877	3.49285	2.61948	0.00933306	parkin coregulated [Source:HGNC Symbol;Acc:HGNC:19152]
C8orf31	0.00727468	0.291508	36.893	0.00939962	chromosome 8 open reading frame 31 (putative) [Source:HGNC Symbol;Acc:HGNC:26731]
IFITM5	0.241608	2.19963	8.7794	0.00940941	interferon induced transmembrane protein 5 [Source:HGNC Symbol;Acc:HGNC:16644]
BHLHE41	0.424195	1.61241	3.54812	0.0094393	basic helix-loop-helix family member e41 [Source:HGNC Symbol;Acc:HGNC:16617]
RP11-334A14.5	0.896314	4.15003	4.45816	0.00959187
TNNI3	5.25014	17.4252	3.05162	0.00959611	troponin I3, cardiac type [Source:HGNC Symbol;Acc:HGNC:11947]
CD74	4.29827	9.70667	2.13961	0.00965823	CD74 molecule [Source:HGNC Symbol;Acc:HGNC:1697]
RP11-745O10.2	0.192797	2.14828	10.4983	0.00973635
CRHR2	5.79204	13.1599	2.13391	0.0097376	corticotropin releasing hormone receptor 2 [Source:HGNC Symbol;Acc:HGNC:2358]
CTD-2306M5.1	0.151383	2.17148	13.8027	0.0097376
ALDH8A1	3.08905	6.4372	2.00936	0.00979737	aldehyde dehydrogenase 8 family member A1 [Source:HGNC Symbol;Acc:HGNC:15471]
RNU6-312P	17.8929	45.843	2.47715	0.00985114	RNA, U6 small nuclear 312, pseudogene [Source:HGNC Symbol;Acc:HGNC:47275]
CCL1	0.409024	2.6296	6.13489	0.00985223	C-C motif chemokine ligand 1 [Source:HGNC Symbol;Acc:HGNC:10609]
RP11-472I20.3	0.104634	1.46702	13.3578	0.0099164
RP11-229P13.28	0.428514	2.44816	5.39518	0.00997054
TCF7L2	3.12226	8.6918	2.64579	0.00998989	transcription factor 7 like 2 [Source:HGNC Symbol;Acc:HGNC:11641]
MFAP2	18.6277	43.2552	2.20693	0.010024	microfibril associated protein 2 [Source:HGNC Symbol;Acc:HGNC:7033]
AXL	0.907457	2.44735	2.52532	0.0100372	AXL receptor tyrosine kinase [Source:HGNC Symbol;Acc:HGNC:905]
LVRN	0.927443	2.07162	2.14454	0.0101422	laeverin [Source:HGNC Symbol;Acc:HGNC:26904]
SLC44A5	9.47618	22.6751	2.35654	0.0102821	solute carrier family 44 member 5 [Source:HGNC Symbol;Acc:HGNC:28524]
TTYH1	0.0403361	0.264134	5.95498	0.0103498	tweety family member 1 [Source:HGNC Symbol;Acc:HGNC:13476]
SERPINA1	0	0.133155	61.9223	0.0104008	serpin family A member 1 [Source:HGNC Symbol;Acc:HGNC:8941]
CDCA8	7.56184	19.3689	2.43312	0.0105131	cell division cycle associated 8 [Source:HGNC Symbol;Acc:HGNC:14629]
HFM1	4.18188	9.48544	2.2255	0.0105397	HFM1, ATP dependent DNA helicase homolog [Source:HGNC Symbol;Acc:HGNC:20193]
PDE7B	0.117863	0.444627	3.61329	0.0105453	phosphodiesterase 7B [Source:HGNC Symbol;Acc:HGNC:8792]
RP1-18D14.3	0.883857	3.26495	3.47541	0.0105656
ESPNL	0.235443	0.71904	2.91691	0.0106458	espin like [Source:HGNC Symbol;Acc:HGNC:27937]
RP3-467K16.2	0.136266	0.673859	4.73163	0.0106643
FLRT1	9.0799	19.4766	2.0079	0.0107958	fibronectin leucine rich transmembrane protein 1 [Source:HGNC Symbol;Acc:HGNC:3760]
GDPD4	0.166345	0.927071	5.21477	0.0109195	glycerophosphodiester phosphodiesterase domain containing 4 [Source:HGNC Symbol;Acc:HGNC:24849]
KIAA0825	0.58655	1.39267	2.30082	0.0109365	KIAA0825 [Source:HGNC Symbol;Acc:HGNC:28532]
RP11-168J18.4	3.08825	9.28378	2.83283	0.0110863
MIR224	0.380915	12.9998	31.2171	0.0111022	microRNA 224 [Source:HGNC Symbol;Acc:HGNC:31604]
PIK3R5	0.173559	0.89659	4.80431	0.011186	phosphoinositide-3-kinase regulatory subunit 5 [Source:HGNC Symbol;Acc:HGNC:30035]
ENO1	422.967	995.781	2.20705	0.01127	enolase 1 [Source:HGNC Symbol;Acc:HGNC:3350]
KCNF1	1.95519	5.835	2.76796	0.0112931	potassium voltage-gated channel modifier subfamily F member 1 [Source:HGNC Symbol;Acc:HGNC:6246]
C2orf82	2.51461	6.47455	2.44221	0.0113002
PCGF5	0.489188	1.19776	2.33081	0.0113269	polycomb group ring finger 5 [Source:HGNC Symbol;Acc:HGNC:28264]
EPHA8	18.0975	39.1063	2.02286	0.0113298	EPH receptor A8 [Source:HGNC Symbol;Acc:HGNC:3391]
ATAD5	3.78094	8.85134	2.28722	0.0115143	ATPase family, AAA domain containing 5 [Source:HGNC Symbol;Acc:HGNC:25752]
CD83	3.195	6.8245	2.06223	0.0117805	CD83 molecule [Source:HGNC Symbol;Acc:HGNC:1703]
RP1-8B1.4	0.64746	3.24808	4.88034	0.0119007
RP5-994D16.9	17.0027	37.4223	2.14006	0.0120101
LCK	0.0979124	0.935765	8.94102	0.0122038	LCK proto-oncogene, Src family tyrosine kinase [Source:HGNC Symbol;Acc:HGNC:6524]
CCDC102B	2.16298	5.57641	2.52057	0.0122239	coiled-coil domain containing 102B [Source:HGNC Symbol;Acc:HGNC:26295]
NYAP2	1.28603	3.16063	2.38158	0.0122441	neuronal tyrosine-phosphorylated phosphoinositide-3-kinase adaptor 2 [Source:HGNC Symbol;Acc:HGNC:29291]
RP3-406P24.5	1.70394	3.91423	2.22185	0.0122441
AC093818.1	3.18265	8.64981	2.5766	0.0122723
HNF4G	0.222026	0.683327	2.97695	0.0122793	hepatocyte nuclear factor 4 gamma [Source:HGNC Symbol;Acc:HGNC:5026]
BX255923.3	0.0101608	0.328862	27.6471	0.0123117
GCNT1	0.510377	2.5726	4.65754	0.0123415	glucosaminyl (N-acetyl) transferase 1, core 2 [Source:HGNC Symbol;Acc:HGNC:4203]
RP11-140A10.3	8.14883	18.2771	2.12168	0.0123523
PDE3A	1.1448	2.63307	2.21899	0.0124424	phosphodiesterase 3A [Source:HGNC Symbol;Acc:HGNC:8778]
NCKAP1L	0.225758	0.550395	2.31484	0.0124424	NCK associated protein 1 like [Source:HGNC Symbol;Acc:HGNC:4862]
C4orf47	1.52351	4.51315	2.85417	0.0130769	chromosome 4 open reading frame 47 [Source:HGNC Symbol;Acc:HGNC:34346]
PLA2G2A	1.16256	26.5543	20.5181	0.0131469	phospholipase A2 group IIA [Source:HGNC Symbol;Acc:HGNC:9031]
GLIS3	0.128136	0.48904	3.65993	0.0131934	GLIS family zinc finger 3 [Source:HGNC Symbol;Acc:HGNC:28510]
ANKRD20A1	0.0267779	0.380028	13.8417	0.0132229	ankyrin repeat domain 20 family member A1 [Source:HGNC Symbol;Acc:HGNC:23665]
C16orf54	0.0352711	0.762308	20.7896	0.0132785	chromosome 16 open reading frame 54 [Source:HGNC Symbol;Acc:HGNC:26649]
ANGPTL6	2.40436	5.24791	2.06961	0.0133491	angiopoietin like 6 [Source:HGNC Symbol;Acc:HGNC:23140]
RP11-576I22.2	0.110038	0.602922	5.23616	0.0134852
ADIRF-AS1	2.02212	5.30962	2.43639	0.013618	ADIRF antisense RNA 1 [Source:HGNC Symbol;Acc:HGNC:45127]
KCNK2	0.232795	0.766449	3.18468	0.0136379	potassium two pore domain channel subfamily K member 2 [Source:HGNC Symbol;Acc:HGNC:6277]
CD2	0	0.440313	43.1	0.0137564	CD2 molecule [Source:HGNC Symbol;Acc:HGNC:1639]
DENND2C	0.235181	0.624628	2.5558	0.0138567	DENN domain containing 2C [Source:HGNC Symbol;Acc:HGNC:24748]
ASCL5	1.31177	3.07014	2.24466	0.0139797	achaete-scute family bHLH transcription factor 5 [Source:HGNC Symbol;Acc:HGNC:33169]
CGB7	0.150469	0.625597	3.94218	0.0142005	chorionic gonadotropin beta subunit 7 [Source:HGNC Symbol;Acc:HGNC:16451]
TCF19	0.00131043	0.0442347	29.8342	0.0144244	transcription factor 19 [Source:HGNC Symbol;Acc:HGNC:11629]
RTL1	0.0647136	0.670865	9.77168	0.0145119	retrotransposon Gag like 1 [Source:HGNC Symbol;Acc:HGNC:14665]
HMMR	2.75812	9.40036	3.29781	0.0145404	hyaluronan mediated motility receptor [Source:HGNC Symbol;Acc:HGNC:5012]
YBX2	3.50013	7.32092	2.00261	0.0146628	Y-box binding protein 2 [Source:HGNC Symbol;Acc:HGNC:17948]
RP11-219A15.1	0.230595	0.57172	2.40211	0.0146715
CRYL1	6.91215	16.1287	2.18883	0.0147381	crystallin lambda 1 [Source:HGNC Symbol;Acc:HGNC:18246]
HTR6	0.180789	1.19481	6.25905	0.0151135	5-hydroxytryptamine receptor 6 [Source:HGNC Symbol;Acc:HGNC:5301]
ANKRD45	0.665327	2.76112	4.00356	0.015254	ankyrin repeat domain 45 [Source:HGNC Symbol;Acc:HGNC:24786]
SEC14L5	1.63291	4.38774	2.47581	0.0153885	SEC14 like lipid binding 5 [Source:HGNC Symbol;Acc:HGNC:29032]
AC002064.4	0.7311	4.78898	6.23339	0.0154079
RP11-558F24.4	3.09032	7.4775	2.27946	0.0156166
RP1-261G23.7	21.1687	77.4974	3.40879	0.0158039
TMEM45A	1.88164	5.3292	2.69984	0.0160026	transmembrane protein 45A [Source:HGNC Symbol;Acc:HGNC:25480]
RP1-168L15.5	1.94655	4.12152	2.02523	0.016346
RP11-124N2.1	1.53536	4.75179	2.97183	0.0163468
RP4-647C14.2	0.0583027	2.18306	36.6307	0.016732
TSHB	0.825424	4.16214	4.89121	0.0168902	thyroid stimulating hormone beta [Source:HGNC Symbol;Acc:HGNC:12372]
RP11-575H3.1	1.69583	6.81903	3.96053	0.0168902
NUF2	3.3522	10.6475	3.09537	0.0169663	NUF2, NDC80 kinetochore complex component [Source:HGNC Symbol;Acc:HGNC:14621]
RP11-290H9.2	0.957311	2.2486	2.25239	0.0170643
CTC-523E23.11	4.98232	10.4937	2.00621	0.0171969
IL31RA	0.287636	1.74788	5.40659	0.0172217	interleukin 31 receptor A [Source:HGNC Symbol;Acc:HGNC:18969]
RP11-147C23.1	0.0211062	0.65713	28.5471	0.0172427
MIR205	1.38744	23.9755	15.9828	0.017355	microRNA 205 [Source:HGNC Symbol;Acc:HGNC:31583]
RP13-137A17.4	1.05852	2.90307	2.60689	0.0173886
FAM72B	0.571616	2.54831	4.31337	0.0174427	family with sequence similarity 72 member B [Source:HGNC Symbol;Acc:HGNC:24805]
RARG	0.55993	3.38917	5.64784	0.0174427	retinoic acid receptor gamma [Source:HGNC Symbol;Acc:HGNC:9866]
RP11-379F4.4	0.743254	1.68381	2.17953	0.0175081
MOCOS	0.579035	1.74893	2.78623	0.0175081	molybdenum cofactor sulfurase [Source:HGNC Symbol;Acc:HGNC:18234]
C3orf80	1.18622	2.61466	2.09715	0.0176013	chromosome 3 open reading frame 80 [Source:HGNC Symbol;Acc:HGNC:40048]
GABRA4	0.00991613	0.102888	10.1826	0.0176145	gamma-aminobutyric acid type A receptor alpha4 subunit [Source:HGNC Symbol;Acc:HGNC:4078]
CTD-2616J11.3	0.554001	5.0689	8.76921	0.0176153
UPK1A	0.347778	1.92025	5.2212	0.0176571	uroplakin 1A [Source:HGNC Symbol;Acc:HGNC:12577]
FAM72A	0.436272	1.53281	3.418	0.0176973	family with sequence similarity 72 member A [Source:HGNC Symbol;Acc:HGNC:24044]
RP11-21A7A.2	5.13552	12.5118	2.29016	0.0177047
AC097724.3	0.376427	1.54964	3.91742	0.0177887
IRAK2	0.899887	1.9281	2.04459	0.0178791	interleukin 1 receptor associated kinase 2 [Source:HGNC Symbol;Acc:HGNC:6113]
PPP1R1B	0.269013	1.53712	5.4086	0.0178819	protein phosphatase 1 regulatory inhibitor subunit 1B [Source:HGNC Symbol;Acc:HGNC:9287]
RP1-168L15.6	1.86488	4.05355	2.09936	0.0181208
RP11-87H9.5	3.04636	6.37386	2.02355	0.0183521
ASTL	0.29876	1.59779	5.05539	0.0184004	astacin like metalloendopeptidase [Source:HGNC Symbol;Acc:HGNC:31704]
ACTG2	0.411044	2.2202	5.00962	0.0184092	actin, gamma 2, smooth muscle, enteric [Source:HGNC Symbol;Acc:HGNC:145]
HTATIP2	3.36463	8.62445	2.38013	0.0185487	HIV-1 Tat interactive protein 2 [Source:HGNC Symbol;Acc:HGNC:16637]
RP11-344N10.2	2.97718	14.9701	4.80154	0.0186097
SLC5A12	0.332944	0.848477	2.4183	0.0186277	solute carrier family 5 member 12 [Source:HGNC Symbol;Acc:HGNC:28750]
RP11-147L13.8	0.553493	1.45595	2.51525	0.0186753
AC091493.2	0.672263	8.58219	11.8223	0.0187318	Clone-based (Ensembl) gene
MIR6859-4	14.5594	42.0059	2.76861	0.0188034	microRNA 6859-4 [Source:HGNC Symbol;Acc:HGNC:50840]
RP11-407P15.2	0.198964	1.52105	7.23012	0.0188799
TMEM35B	4.50644	11.122	2.33739	0.0189246	transmembrane protein 35B [Source:HGNC Symbol;Acc:HGNC:40021]
RP11-874J12.1	0.602589	2.79026	4.3282	0.0191315
EVA1A	0.114376	1.31896	10.9104	0.0192659	eva-1 homolog A, regulator of programmed cell death [Source:HGNC Symbol;Acc:HGNC:25816]
LANCL3	0.227295	0.51004	2.16684	0.0192905	LanC like 3 [Source:HGNC Symbol;Acc:HGNC:24767]
SPON1	1.61033	12.3821	7.18363	0.0193104	spondin 1 [Source:HGNC Symbol;Acc:HGNC:11252]
PCDH7	4.05144	8.47518	2.01996	0.0193319	protocadherin 7 [Source:HGNC Symbol;Acc:HGNC:8659]
CTD-3088G3.8	0.878662	1.9752	2.10986	0.0193803
SPINK13	2.47023	6.04126	2.37575	0.0195161	serine peptidase inhibitor, Kazal type 13 (putative) [Source:HGNC Symbol;Acc:HGNC:27200]
RAMP2	5.8841	13.7205	2.18068	0.019523	receptor activity modifying protein 2 [Source:HGNC Symbol;Acc:HGNC:9844]
FXYD2	1.26501	3.3053	2.49626	0.0196041	FXYD domain containing ion transport regulator 2 [Source:HGNC Symbol;Acc:HGNC:4026]
GLMN	9.45844	21.6828	2.25261	0.0199155	glomulin, FKBP associated protein [Source:HGNC Symbol;Acc:HGNC:14373]
RP11-764K9.1	0.125388	0.713712	5.3291	0.0200719
AC138035.1	0.976852	4.16695	4.17512	0.020176	Clone-based (Ensembl) gene
LIMD1	1.22075	2.60471	2.03035	0.0206184	LIM domains containing 1 [Source:HGNC Symbol;Acc:HGNC:6612]
ARHGEF35	0	0.328457	45.527	0.0207023	Rho guanine nucleotide exchange factor 35 [Source:HGNC Symbol;Acc:HGNC:33846]
RP11-384P7.7	4.85744	10.1267	2.0384	0.0209065
IL1A	0.0290528	0.576909	18.4873	0.0209372	interleukin 1 alpha [Source:HGNC Symbol;Acc:HGNC:5991]
OPTC	0.222563	1.71248	7.33127	0.0209697	opticin [Source:HGNC Symbol;Acc:HGNC:8158]
PTPRB	0.171641	0.435584	2.43306	0.0210045	protein tyrosine phosphatase, receptor type B [Source:HGNC Symbol;Acc:HGNC:9665]
HIF3A	2.05963	4.55017	2.07991	0.0211368	hypoxia inducible factor 3 alpha subunit [Source:HGNC Symbol;Acc:HGNC:15825]
RP11-46F15.2	4.90603	10.6055	2.08366	0.021344
RP11-693J15.5	0.0138963	0.131367	9.02447	0.0216135
CYSLTR2	0.0698975	0.444342	6.13355	0.0220048	cysteinyl leukotriene receptor 2 [Source:HGNC Symbol;Acc:HGNC:18274]
SEPSECS-AS1	0.820125	1.71803	2.01336	0.0220992	SEPSECS antisense RNA 1 (head to head) [Source:HGNC Symbol;Acc:HGNC:27737]
RP11-814P5.1	0.1541	0.659917	4.15947	0.0221484
ASCL2	0	0.422687	43.8184	0.0221825	achaete-scute family bHLH transcription factor 2 [Source:HGNC Symbol;Acc:HGNC:739]
PLEKHA2	0.922296	2.06093	2.10906	0.0224794	pleckstrin homology domain containing A2 [Source:HGNC Symbol;Acc:HGNC:14336]
NSUN7	0.532696	2.16839	3.81501	0.0226721	NOP2/Sun RNA methyltransferase family member 7 [Source:HGNC Symbol;Acc:HGNC:25857]
MIR3142HG	0.0399257	0.494708	11.9569	0.023031	MIR3142 host gene [Source:HGNC Symbol;Acc:HGNC:51944]
MIR761	50.5118	118.465	2.29065	0.0232355	microRNA 761 [Source:HGNC Symbol;Acc:HGNC:37305]
EGR3	0.182718	0.562258	2.94252	0.0232461	early growth response 3 [Source:HGNC Symbol;Acc:HGNC:3240]
CTD-2616J11.2	0.268879	2.61232	9.51008	0.0234718
AC078883.3	2.30327	7.06499	2.90479	0.0236516	Clone-based (Ensembl) gene
CTD-2396E7.11	0.308112	2.03446	6.18788	0.0237211
THBS2	7.25423	20.1452	2.53771	0.0238436	thrombospondin 2 [Source:HGNC Symbol;Acc:HGNC:11786]
RP11-798M19.6	1.84988	4.195	2.17765	0.0241398
RP11-54O7.18	4.73333	11.0421	2.19936	0.0241598
ZYG11A	0.35516	1.271	3.37711	0.0242172	zyg-11 family member A, cell cycle regulator [Source:HGNC Symbol;Acc:HGNC:32058]
HTR1D	0.427735	2.16059	4.73668	0.0243489	5-hydroxytryptamine receptor 1D [Source:HGNC Symbol;Acc:HGNC:5289]
LAMP3	0.262418	1.14253	3.99776	0.024383	lysosomal associated membrane protein 3 [Source:HGNC Symbol;Acc:HGNC:14582]
PRR15	0.269649	2.14376	7.48808	0.0246739	proline rich 15 [Source:HGNC Symbol;Acc:HGNC:22310]
PLCB2	1.39042	3.48009	2.31878	0.0249574	phospholipase C beta 2 [Source:HGNC Symbol;Acc:HGNC:9055]
NOS3	1.91518	5.98661	2.86189	0.0251478	nitric oxide synthase 3 [Source:HGNC Symbol;Acc:HGNC:7876]
DLEU2L	1.68143	3.84194	2.23279	0.0253199	deleted in lymphocytic leukemia 2-like [Source:HGNC Symbol;Acc:HGNC:13225]
MIR302D	3.99426	41.0018	9.84307	0.0253731	microRNA 302d [Source:HGNC Symbol;Acc:HGNC:31765]
AC008746.3	0.142035	1.94319	12.4354	0.0255564	Clone-based (Ensembl) gene
CITED4	3.58752	9.91776	2.59659	0.0255727	Cbp/p300 interacting transactivator with Glu/Asp rich carboxy-terminal domain 4 [Source:HGNC Symbol;Acc:HGNC:18696]
RASAL1	0.263722	0.79723	2.86053	0.0257807	RAS protein activator like 1 [Source:HGNC Symbol;Acc:HGNC:9873]
KCNIP3	0.524134	1.48325	2.64551	0.025801	potassium voltage-gated channel interacting protein 3 [Source:HGNC Symbol;Acc:HGNC:15523]
RP11-766N7.3	0.466493	1.19964	2.50679	0.0258955
IRF4	0.373857	1.23011	3.04314	0.0260637	interferon regulatory factor 4 [Source:HGNC Symbol;Acc:HGNC:6119]
RP11-121P12.1	1.03603	3.41686	3.15449	0.0260805
RP11-115N4.1	0.152914	1.10676	6.93342	0.0262095
FAM228A	1.07883	2.49906	2.23908	0.0263676	family with sequence similarity 228 member A [Source:HGNC Symbol;Acc:HGNC:34418]
JAK3	1.1328	2.71611	2.2332	0.0267403	Janus kinase 3 [Source:HGNC Symbol;Acc:HGNC:6193]
STIL	2.05096	5.89458	2.77075	0.026809	STIL, centriolar assembly protein [Source:HGNC Symbol;Acc:HGNC:10879]
RF00096	0.268305	0.777581	2.78974	0.0268729	RFAM
AC002115.7	0.148135	1.61656	10.3017	0.0269199
RP11-83M16.6	10.2126	23.9485	2.23283	0.0269455
MT3	0.430748	1.88903	4.12569	0.0270618	metallothionein 3 [Source:HGNC Symbol;Acc:HGNC:7408]
NEXN-AS1	0.258164	1.33194	4.99935	0.0271618	NEXN antisense RNA 1 [Source:HGNC Symbol;Acc:HGNC:31983]
GPR55	0.182269	0.58302	3.05129	0.0274094	G protein-coupled receptor 55 [Source:HGNC Symbol;Acc:HGNC:4511]
TAGLN2	92.3367	250.187	2.48464	0.0275468	transgelin 2 [Source:HGNC Symbol;Acc:HGNC:11554]
RP11-57H14.2	1.62587	6.6683	3.98263	0.0276767
CTC-506B8.1	8.06386	17.0365	2.04536	0.0283481
EXO1	3.23376	7.83041	2.3282	0.028459	exonuclease 1 [Source:HGNC Symbol;Acc:HGNC:3511]
RP11-256L6.3	3.66823	7.98232	2.0969	0.028538
CENPE	1.60027	3.92736	2.38861	0.0285459	centromere protein E [Source:HGNC Symbol;Acc:HGNC:1856]
CTD-2587H24.4	4.80382	14.1069	2.7013	0.0285609
ITPKB	0.435538	1.69241	3.63099	0.028745	inositol-trisphosphate 3-kinase B [Source:HGNC Symbol;Acc:HGNC:6179]
LPCAT2	0.940762	2.05327	2.08922	0.0289549	lysophosphatidylcholine acyltransferase 2 [Source:HGNC Symbol;Acc:HGNC:26032]
RP4-798C17.6	0.064944	0.632615	9.14846	0.0291447
MIR367	6.70648	50.8902	7.12898	0.0292649	microRNA 367 [Source:HGNC Symbol;Acc:HGNC:31781]
AC100802.3	0.0888652	1.00673	10.7463	0.0293896
SP8	1.71504	5.68238	3.17454	0.0295412	Sp8 transcription factor [Source:HGNC Symbol;Acc:HGNC:19196]
APELA	0.461508	7.34567	14.5531	0.0296131	apelin receptor early endogenous ligand [Source:HGNC Symbol;Acc:HGNC:48925]
NPIPA2	0.27383	1.19075	4.11493	0.0298574	nuclear pore complex interacting protein family member A2 [Source:HGNC Symbol;Acc:HGNC:41979]
EPDR1	2.70784	6.21518	2.16054	0.0301578	ependymin related 1 [Source:HGNC Symbol;Acc:HGNC:17572]
CD6	0.140234	0.638312	4.24511	0.0306544	CD6 molecule [Source:HGNC Symbol;Acc:HGNC:1691]
OR2T8	0.513758	1.69857	3.194	0.0311578	olfactory receptor family 2 subfamily T member 8 [Source:HGNC Symbol;Acc:HGNC:15020]
GIPC2	0.436583	1.07127	2.36891	0.0311713	GIPC PDZ domain containing family member 2 [Source:HGNC Symbol;Acc:HGNC:18177]
SLC1A7	0.0824672	0.360586	4.12868	0.0314399	solute carrier family 1 member 7 [Source:HGNC Symbol;Acc:HGNC:10945]
CLEC2L	1.18999	3.17516	2.53412	0.0316516	C-type lectin domain family 2 member L [Source:HGNC Symbol;Acc:HGNC:21969]
PCAT1	0.33215	0.699109	2.00071	0.032037	prostate cancer associated transcript 1 (non-protein coding) [Source:HGNC Symbol;Acc:HGNC:43022]
DTL	4.17553	11.0335	2.55667	0.0322429	denticleless E3 ubiquitin protein ligase homolog [Source:HGNC Symbol;Acc:HGNC:30288]
RP11-281P23.2	0.271637	1.2672	4.41799	0.0323339
CNN1	7.37549	21.2239	2.62136	0.0324935	calponin 1 [Source:HGNC Symbol;Acc:HGNC:2155]
RAB27B	1.50767	3.49386	2.28612	0.0324935	RAB27B, member RAS oncogene family [Source:HGNC Symbol;Acc:HGNC:9767]
ALPL	5.22925	36.0557	6.39796	0.0327506	alkaline phosphatase, liver/bone/kidney [Source:HGNC Symbol;Acc:HGNC:438]
RESP18	0.399057	2.04392	4.7699	0.0328499	regulated endocrine specific protein 18 [Source:HGNC Symbol;Acc:HGNC:33762]
RP11-147N17.1	0.308196	1.02067	3.14135	0.0328634
DES	1.13591	3.57342	2.89291	0.0328988	desmin [Source:HGNC Symbol;Acc:HGNC:2770]
AC013268.5	0.452622	1.2698	2.70088	0.0330073	Clone-based (Ensembl) gene
AC112229.7	1.61081	3.36445	2.01592	0.0330423
AP006621.9	1.8744	5.80368	2.93819	0.0336831
FAM163B	2.76891	6.77416	2.28759	0.0339996	family with sequence similarity 163 member B [Source:HGNC Symbol;Acc:HGNC:33277]
KIF15	1.7402	4.10317	2.2704	0.0339996	kinesin family member 15 [Source:HGNC Symbol;Acc:HGNC:17273]
HLA-C	0.26828	2.32599	7.74701	0.0342317	major histocompatibility complex, class I, C [Source:HGNC Symbol;Acc:HGNC:4933]
RP3-466P17.1	1.29007	2.87528	2.15705	0.0344539
CD164L2	0.0581866	0.651322	10.6703	0.0344666	CD164 molecule like 2 [Source:HGNC Symbol;Acc:HGNC:32043]
RP11-736E3.3	0.27641	0.938965	3.2446	0.0345308
RP11-547I7.2	4.38321	10.5535	2.33728	0.0345347
LINC00092	0.157092	0.722184	4.31859	0.0346151	long intergenic non-protein coding RNA 92 [Source:HGNC Symbol;Acc:HGNC:31408]
RP11-13B9.5	0.48883	1.13441	2.23855	0.0348547
FAM160A1	0.308444	1.87725	5.66345	0.0348709	family with sequence similarity 160 member A1 [Source:HGNC Symbol;Acc:HGNC:34237]
RP11-411M4.1	6.45286	13.852	2.08206	0.0348806
RP4-773N10.6	0.157012	1.64502	9.97076	0.0350069
RP11-38H17.1	0.0337987	0.856819	22.2548	0.0350238
ICAM1	1.01172	4.07804	3.68529	0.0354651	intercellular adhesion molecule 1 [Source:HGNC Symbol;Acc:HGNC:5344]
TRPV3	0.156768	0.489387	2.95701	0.0356196	transient receptor potential cation channel subfamily V member 3 [Source:HGNC Symbol;Acc:HGNC:18084]
RP11-74C1.4	0.463487	2.65572	5.40388	0.0357888
MAEL	0.0609653	0.537483	8.30601	0.0358521	maelstrom spermatogenic transposon silencer [Source:HGNC Symbol;Acc:HGNC:25929]
HERC6	0.41152	1.18228	2.68428	0.036207	HECT and RLD domain containing E3 ubiquitin protein ligase family member 6 [Source:HGNC Symbol;Acc:HGNC:26072]
RP11-192H23.5	22.7311	84.1085	3.32446	0.0363041
UGT3A2	0.374082	1.61568	4.07003	0.0366072	UDP glycosyltransferase family 3 member A2 [Source:HGNC Symbol;Acc:HGNC:27266]
RP11-335P18.2	3.94993	11.2054	2.78695	0.0367665
RP11-455F5.4	2.63743	6.84651	2.51198	0.0368529
RP11-134G8.7	0.796053	2.13162	2.57271	0.0369989
PLAGL1	0.91867	2.05099	2.13983	0.0371391	PLAG1 like zinc finger 1 [Source:HGNC Symbol;Acc:HGNC:9046]
RP11-532F12.5	0.789777	3.4422	4.05892	0.0373552
AC226118.1	0.0431324	0.524564	11.2432	0.0373552	Clone-based (Ensembl) gene
ETV3L	1.01671	2.18429	2.05954	0.0376203	ETS variant 3 like [Source:HGNC Symbol;Acc:HGNC:33834]
ASPM	1.86857	4.88416	2.55793	0.0379023	abnormal spindle microtubule assembly [Source:HGNC Symbol;Acc:HGNC:19048]
ATG9B	3.80126	8.51219	2.07447	0.0380783	autophagy related 9B [Source:HGNC Symbol;Acc:HGNC:21899]
MOXD1	0.261607	0.84496	3.01353	0.038156	monooxygenase DBH like 1 [Source:HGNC Symbol;Acc:HGNC:21063]
ADAM21	0.404453	1.14867	2.70998	0.0381917	ADAM metallopeptidase domain 21 [Source:HGNC Symbol;Acc:HGNC:200]
FAM81A	1.49704	3.18065	2.0349	0.0386917	family with sequence similarity 81 member A [Source:HGNC Symbol;Acc:HGNC:28379]
WNT5A	0.364674	1.66176	4.39273	0.0388725	Wnt family member 5A [Source:HGNC Symbol;Acc:HGNC:12784]
PAPLN	1.68877	19.3794	11.0711	0.0391763	papilin, proteoglycan like sulfated glycoprotein [Source:HGNC Symbol;Acc:HGNC:19262]
ARHGEF5	0.137472	0.624487	4.20531	0.0398337	Rho guanine nucleotide exchange factor 5 [Source:HGNC Symbol;Acc:HGNC:13209]
MIR937	5.98998	44.5605	7.23513	0.0401282	microRNA 937 [Source:HGNC Symbol;Acc:HGNC:33680]
KANK4	0.216441	0.563761	2.46301	0.0405017	KN motif and ankyrin repeat domains 4 [Source:HGNC Symbol;Acc:HGNC:27263]
TMEM229A	0.214442	0.806621	3.60956	0.0405541	transmembrane protein 229A [Source:HGNC Symbol;Acc:HGNC:37279]
RP11-24F11.5	0.0505979	0.40225	7.44275	0.040781
SAMD13	0.179354	0.72247	3.87793	0.0411454	sterile alpha motif domain containing 13 [Source:HGNC Symbol;Acc:HGNC:24582]
DRD3	0.0282546	0.579604	19.7995	0.0419237	dopamine receptor D3 [Source:HGNC Symbol;Acc:HGNC:3024]
HELLS	2.56625	6.34299	2.38842	0.0419344	helicase, lymphoid specific [Source:HGNC Symbol;Acc:HGNC:4861]
GRAMD1C	0.510736	1.1825	2.21234	0.0419344	GRAM domain containing 1C [Source:HGNC Symbol;Acc:HGNC:25252]
CX3CL1	0.197958	0.743021	3.52596	0.0420469	C-X3-C motif chemokine ligand 1 [Source:HGNC Symbol;Acc:HGNC:10647]
GCKR	0.717613	1.95929	2.58803	0.0427887	glucokinase regulator [Source:HGNC Symbol;Acc:HGNC:4196]
SERPINA5	0.420496	1.84723	4.0413	0.0429185	serpin family A member 5 [Source:HGNC Symbol;Acc:HGNC:8723]
FAM213B	0.635398	2.10736	3.27576	0.0429567	family with sequence similarity 213 member B [Source:HGNC Symbol;Acc:HGNC:28390]
RP1-80N2.2	1.80439	5.10543	2.70435	0.0451838
CCDC110	0.446398	1.14887	2.43942	0.0452523	coiled-coil domain containing 110 [Source:HGNC Symbol;Acc:HGNC:28504]
RP1-278D1.2	0.880217	2.77561	3.10751	0.045267
CYP4F22	0.0227141	0.353835	14.6676	0.0454053	cytochrome P450 family 4 subfamily F member 22 [Source:HGNC Symbol;Acc:HGNC:26820]
RP11-397E7.5	0.364374	1.14347	2.97743	0.0454053
RP11-693J15.4	0.0296769	0.454106	14.5646	0.0454708
CFAP45	0.237844	0.964241	3.81281	0.0454708	cilia and flagella associated protein 45 [Source:HGNC Symbol;Acc:HGNC:17229]
KCNA5	0.690028	2.18476	2.95684	0.0456247	potassium voltage-gated channel subfamily A member 5 [Source:HGNC Symbol;Acc:HGNC:6224]
AC051649.6	0.033428	0.736327	19.694	0.0458011
PTGER1	0.72076	1.99351	2.62808	0.0458748	prostaglandin E receptor 1 [Source:HGNC Symbol;Acc:HGNC:9593]
SLC5A10	0.769081	2.44478	2.89054	0.0460679	solute carrier family 5 member 10 [Source:HGNC Symbol;Acc:HGNC:23155]
OTOF	0.150422	0.435523	2.71311	0.0462876	otoferlin [Source:HGNC Symbol;Acc:HGNC:8515]
SGMS2	0.150561	0.436074	2.80014	0.0465857	sphingomyelin synthase 2 [Source:HGNC Symbol;Acc:HGNC:28395]
RF00561	0.516225	1.46084	2.71912	0.0466874	RFAM
LYZ	0.135003	0.695347	4.97126	0.0466943	lysozyme [Source:HGNC Symbol;Acc:HGNC:6740]
RP4-740C4.7	1.6373	4.44585	2.61932	0.0468362
RP4-549L20.3	3.63341	8.80714	2.34375	0.0468489
FXYD5	5.03182	13.616	2.48111	0.0471327	FXYD domain containing ion transport regulator 5 [Source:HGNC Symbol;Acc:HGNC:4029]
TCTEX1D1	0.688273	1.6381	2.27934	0.0472969	Tctex1 domain containing 1 [Source:HGNC Symbol;Acc:HGNC:26882]
RP11-46H11.3	0.835791	1.842	2.11619	0.0473622
GUCA1A	1.06509	3.64207	3.11285	0.0477085	guanylate cyclase activator 1A [Source:HGNC Symbol;Acc:HGNC:4678]
MIR548AR	7.88944	28.3868	3.46507	0.0478275	microRNA 548ar [Source:HGNC Symbol;Acc:HGNC:43455]
PLA2G4D	0.0247112	0.236793	9.20149	0.0481627	phospholipase A2 group IVD [Source:HGNC Symbol;Acc:HGNC:30038]
AC004947.2	0.322681	0.961724	2.87559	0.0484338	Clone-based (Ensembl) gene
OLFML3	3.91613	47.8603	11.3983	0.0484338	olfactomedin like 3 [Source:HGNC Symbol;Acc:HGNC:24956]
RP11-326I11.4	2.54128	5.77449	2.13374	0.0493133
BARHL1	0.218412	1.31705	5.71941	0.0494422	BarH like homeobox 1 [Source:HGNC Symbol;Acc:HGNC:953]
HK2	1.66253	16.8313	9.22848	0.04945	hexokinase 2 [Source:HGNC Symbol;Acc:HGNC:4923]
CTB-60B18.23	0.326772	1.05716	3.08068	0.0496544
RP5-848E13.3	1.03656	3.24125	2.99395	0.0498679
RP11-207N4.2	2.21196	5.25935	2.30617	0.0499193
CLYBL	1.91535	4.29962	2.1279	0.049981	citrate lyase beta like [Source:HGNC Symbol;Acc:HGNC:18355]

## Sheet: Downregulated
Gene	control TPM	CS TPM	Fold change (control/CS)	adjusted p-value	Description
TFAP2A	39.7447	0.510117	80.5939	1.50282e-91	transcription factor AP-2 alpha [Source:HGNC Symbol;Acc:HGNC:11742]
SIX1	54.7237	0.268809	208.429	8.33347e-88	SIX homeobox 1 [Source:HGNC Symbol;Acc:HGNC:10887]
POU4F1	137.377	8.2153	17.2721	1.3065e-84	POU class 4 homeobox 1 [Source:HGNC Symbol;Acc:HGNC:9218]
PCDHB15	44.484	2.6484	17.471	5.0813e-81	protocadherin beta 15 [Source:HGNC Symbol;Acc:HGNC:8686]
SHISA6	66.4869	5.46607	12.7707	8.57257e-79	shisa family member 6 [Source:HGNC Symbol;Acc:HGNC:34491]
CHRNB4	61.8426	6.80081	9.53168	5.36937e-75	cholinergic receptor nicotinic beta 4 subunit [Source:HGNC Symbol;Acc:HGNC:1964]
RP11-734I18.1	107.494	0.778769	137.557	2.89132e-67
TFCP2	35.5395	0.0662773	547.815	2.95694e-66	transcription factor CP2 [Source:HGNC Symbol;Acc:HGNC:11748]
DNAJC15	6.84054	0.0805036	88.8761	7.68814e-65	DnaJ heat shock protein family (Hsp40) member C15 [Source:HGNC Symbol;Acc:HGNC:20325]
PAX2	56.8536	3.63009	16.3641	1.90019e-59	paired box 2 [Source:HGNC Symbol;Acc:HGNC:8616]
FOXF1	17.6823	0.241372	76.8941	5.78242e-58	forkhead box F1 [Source:HGNC Symbol;Acc:HGNC:3809]
LMX1B	44.9297	2.51873	18.4436	2.01932e-56	LIM homeobox transcription factor 1 beta [Source:HGNC Symbol;Acc:HGNC:6654]
THSD7B	29.8253	3.11964	10.0357	1.00173e-54	thrombospondin type 1 domain containing 7B [Source:HGNC Symbol;Acc:HGNC:29348]
ISL2	32.9769	2.41728	14.1174	8.44816e-53	ISL LIM homeobox 2 [Source:HGNC Symbol;Acc:HGNC:18524]
ZNF300	25.1053	0.0717753	347.971	2.62957e-52	zinc finger protein 300 [Source:HGNC Symbol;Acc:HGNC:13091]
CDH11	19.0513	3.19221	6.229	5.47559e-52	cadherin 11 [Source:HGNC Symbol;Acc:HGNC:1750]
AC009948.3	3.91019	0.148285	27.1809	6.89307e-52	Clone-based (Ensembl) gene
ZNF354C	10.4611	0.467023	23.5907	4.63939e-49	zinc finger protein 354C [Source:HGNC Symbol;Acc:HGNC:16736]
EBF2	51.3383	5.65011	9.40586	5.00341e-47	early B cell factor 2 [Source:HGNC Symbol;Acc:HGNC:19090]
TLX3	37.3651	0.236533	162.752	5.47374e-46	T cell leukemia homeobox 3 [Source:HGNC Symbol;Acc:HGNC:13532]
ALPK1	7.38521	0.331944	23.3557	6.03997e-46	alpha kinase 1 [Source:HGNC Symbol;Acc:HGNC:20917]
RGS10	115.81	18.2552	6.60147	7.81515e-44	regulator of G protein signaling 10 [Source:HGNC Symbol;Acc:HGNC:9992]
TTN	1.58834	0.0835636	19.5542	3.19993e-43	titin [Source:HGNC Symbol;Acc:HGNC:12403]
PRKG2	14.568	0.408024	36.6823	6.21644e-43	protein kinase, cGMP-dependent, type II [Source:HGNC Symbol;Acc:HGNC:9416]
MAB21L2	130.398	24.2344	5.63015	5.97553e-40	mab-21 like 2 [Source:HGNC Symbol;Acc:HGNC:6758]
FRMPD4	5.38745	0.488081	11.4179	6.78102e-40	FERM and PDZ domain containing 4 [Source:HGNC Symbol;Acc:HGNC:29007]
TFAP2A-AS2	14.1096	0.58014	25.1322	1.46188e-39
SLC30A8	5.19187	0.0533797	99.9489	3.00368e-39	solute carrier family 30 member 8 [Source:HGNC Symbol;Acc:HGNC:20303]
SST	240.589	7.69791	33.1439	2.14733e-38	somatostatin [Source:HGNC Symbol;Acc:HGNC:11329]
AJAP1	19.8677	0.00597775	3135.26	2.77084e-38	adherens junctions associated protein 1 [Source:HGNC Symbol;Acc:HGNC:30801]
COL27A1	12.8607	2.45817	5.45973	1.94652e-37	collagen type XXVII alpha 1 chain [Source:HGNC Symbol;Acc:HGNC:22986]
CBLN1	85.7788	10.4584	8.56318	6.64394e-37	cerebellin 1 precursor [Source:HGNC Symbol;Acc:HGNC:1543]
ZNF596	9.80967	0.050198	200.034	3.82093e-36	zinc finger protein 596 [Source:HGNC Symbol;Acc:HGNC:27268]
DRGX	24.0564	0.113709	215.997	1.64139e-35	dorsal root ganglia homeobox [Source:HGNC Symbol;Acc:HGNC:21536]
TLX1	9.06449	0.148801	62.7498	1.15296e-33	T cell leukemia homeobox 1 [Source:HGNC Symbol;Acc:HGNC:5056]
CHRNA3	66.5251	13.1445	5.24347	3.22697e-33	cholinergic receptor nicotinic alpha 3 subunit [Source:HGNC Symbol;Acc:HGNC:1957]
POU4F3	6.64391	0.247466	28.1121	3.61925e-31	POU class 4 homeobox 3 [Source:HGNC Symbol;Acc:HGNC:9220]
ABCC9	1.9827	0.0326876	62.6693	6.06392e-30	ATP binding cassette subfamily C member 9 [Source:HGNC Symbol;Acc:HGNC:60]
SKOR1	17.6626	3.63488	5.09479	3.59576e-29	SKI family transcriptional corepressor 1 [Source:HGNC Symbol;Acc:HGNC:21326]
AC092198.1	7.67444	0.476064	16.9231	5.84722e-29	Clone-based (Ensembl) gene
RP11-52L5.6	38.3012	2.33335	16.7134	5.04683e-28
CTSF	43.579	0.0414435	1143.68	8.21625e-28	cathepsin F [Source:HGNC Symbol;Acc:HGNC:2531]
DLL4	16.461	3.75288	4.56874	4.32576e-27	delta like canonical Notch ligand 4 [Source:HGNC Symbol;Acc:HGNC:2910]
SHOX2	12.7878	0.82057	15.9851	5.17952e-27	short stature homeobox 2 [Source:HGNC Symbol;Acc:HGNC:10854]
RP11-485F13.1	20.6112	1.23143	17.3599	7.41492e-27
DNAJC22	18.8998	0.879846	22.2475	1.01474e-26	DnaJ heat shock protein family (Hsp40) member C22 [Source:HGNC Symbol;Acc:HGNC:25802]
CTC-270D5.1	53.9664	5.97892	9.26343	2.37508e-26
DPP6	46.3731	0.00408699	11442.5	3.17688e-26	dipeptidyl peptidase like 6 [Source:HGNC Symbol;Acc:HGNC:3010]
ALKBH3	23.2215	0.0773745	326.065	6.95356e-26	alkB homolog 3, alpha-ketoglutaratedependent dioxygenase [Source:HGNC Symbol;Acc:HGNC:30141]
PRSS12	28.0123	5.00387	5.92318	7.10973e-26	serine protease 12 [Source:HGNC Symbol;Acc:HGNC:9477]
RASL11B	25.799	6.55991	4.11216	1.60819e-25	RAS like family 11 member B [Source:HGNC Symbol;Acc:HGNC:23804]
WDR72	4.3622	0.143904	32.3664	3.10937e-25	WD repeat domain 72 [Source:HGNC Symbol;Acc:HGNC:26790]
MMP2	28.6865	7.35805	4.04878	6.57063e-25	matrix metallopeptidase 2 [Source:HGNC Symbol;Acc:HGNC:7166]
C2orf91	5.73722	0.156988	37.7628	9.94593e-25	chromosome 2 open reading frame 91 [Source:HGNC Symbol;Acc:HGNC:42966]
HLX	9.92713	0.124217	80.5235	9.94593e-25	H2.0 like homeobox [Source:HGNC Symbol;Acc:HGNC:4978]
CHCHD2	142.815	0.0585169	2467.85	1.44366e-24	coiled-coil-helix-coiled-coil-helix domain containing 2 [Source:HGNC Symbol;Acc:HGNC:21645]
EHHADH	3.27769	0.100395	34.5397	1.89562e-24	enoyl-CoA hydratase and 3-hydroxyacyl CoA dehydrogenase [Source:HGNC Symbol;Acc:HGNC:3247]
MAB21L1	87.6783	8.07308	11.382	1.9354e-24	mab-21 like 1 [Source:HGNC Symbol;Acc:HGNC:6757]
RP11-15A1.3	6.69996	0.645804	10.8061	2.12176e-24
RP11-560I19.4	21.1181	1.05107	21.2308	2.17831e-24
RP11-546B8.6	8.14421	0.10316	84.6587	2.8277e-24
RP1-290I10.6	10.7124	0.127086	92.0838	7.29698e-24
PCDHB2	59.328	7.72436	7.88202	1.27515e-23	protocadherin beta 2 [Source:HGNC Symbol;Acc:HGNC:8687]
ISLR2	77.7293	20.0092	4.02975	7.17628e-23	immunoglobulin superfamily containing leucine rich repeat 2 [Source:HGNC Symbol;Acc:HGNC:29286]
SV2B	9.08311	2.0871	4.53375	8.18482e-23	synaptic vesicle glycoprotein 2B [Source:HGNC Symbol;Acc:HGNC:16874]
AC009014.3	21.4618	2.46927	9.13282	1.16407e-22
CHRNB3	6.16623	0.210443	31.2122	1.45065e-22	cholinergic receptor nicotinic beta 3 subunit [Source:HGNC Symbol;Acc:HGNC:1963]
ZNF506	17.7438	5.5843	3.29985	1.68497e-22	zinc finger protein 506 [Source:HGNC Symbol;Acc:HGNC:23780]
CHRM3	6.78582	1.31634	5.35974	1.75973e-22	cholinergic receptor muscarinic 3 [Source:HGNC Symbol;Acc:HGNC:1952]
ATP8B4	3.36828	0.240779	14.9837	2.06227e-22	ATPase phospholipid transporting 8B4 (putative) [Source:HGNC Symbol;Acc:HGNC:13536]
ZNF558	9.96948	0	4929.58	2.26739e-22	zinc finger protein 558 [Source:HGNC Symbol;Acc:HGNC:26422]
ADRA1A	4.15784	0.40207	10.6463	2.42571e-22	adrenoceptor alpha 1A [Source:HGNC Symbol;Acc:HGNC:277]
RP11-247C2.2	24.2463	2.67728	9.34891	6.17321e-22
FGF18	29.5738	5.96403	5.18193	7.53722e-22	fibroblast growth factor 18 [Source:HGNC Symbol;Acc:HGNC:3674]
NR2F1	8.64365	0.20559	43.348	2.40185e-21	nuclear receptor subfamily 2 group F member 1 [Source:HGNC Symbol;Acc:HGNC:7975]
PARM1	32.0127	5.46297	6.23846	2.49455e-21	prostate androgen-regulated mucin-like protein 1 [Source:HGNC Symbol;Acc:HGNC:24536]
CTD-3018O17.3	21.2423	2.63237	8.41459	3.31174e-21
TCEAL5	54.5589	0	4459.52	4.87963e-21	transcription elongation factor A like 5 [Source:HGNC Symbol;Acc:HGNC:22282]
S100A10	299.127	90.8376	3.46436	8.41678e-21	S100 calcium binding protein A10 [Source:HGNC Symbol;Acc:HGNC:10487]
TMEM164	47.5147	19.3385	2.57284	1.02537e-20	transmembrane protein 164 [Source:HGNC Symbol;Acc:HGNC:26217]
KIAA1024	29.7189	7.41768	4.13792	1.23054e-20	KIAA1024 [Source:HGNC Symbol;Acc:HGNC:29172]
AC093734.11	9.77836	3.08406	3.30191	1.67496e-20
SIX3	13.34	1.07495	12.613	3.88618e-20	SIX homeobox 3 [Source:HGNC Symbol;Acc:HGNC:10889]
SLC18A3	98.8875	26.8331	3.84467	4.07665e-20	solute carrier family 18 member A3 [Source:HGNC Symbol;Acc:HGNC:10936]
POU4F2	14.637	1.13107	13.258	5.77296e-20	POU class 4 homeobox 2 [Source:HGNC Symbol;Acc:HGNC:9219]
DISP3	138.062	40.3388	3.58461	1.68725e-19	dispatched RND transporter family member 3 [Source:HGNC Symbol;Acc:HGNC:29251]
POU3F3	13.2185	1.15527	11.9031	3.0098e-19	POU class 3 homeobox 3 [Source:HGNC Symbol;Acc:HGNC:9216]
ZNF404	12.0155	1.44701	8.54611	3.66777e-19	zinc finger protein 404 [Source:HGNC Symbol;Acc:HGNC:19417]
TMEM132C	5.97752	0.6516	9.78485	1.30428e-18	transmembrane protein 132C [Source:HGNC Symbol;Acc:HGNC:25436]
RP11-478J18.1	3.72647	0.88908	4.37416	1.33225e-18
CCDC144NL	3.59177	0.190294	20.2189	1.9488e-18	coiled-coil domain containing 144 family, N-terminal like [Source:HGNC Symbol;Acc:HGNC:33735]
CDO1	93.4758	32.1296	3.04765	2.50216e-18	cysteine dioxygenase type 1 [Source:HGNC Symbol;Acc:HGNC:1795]
CH17-140K24.8	53.3815	8.59744	6.41866	2.97377e-18
RP11-123K19.1	22.5164	0.701165	32.7279	1.30209e-17
C9orf64	5.28965	0.841479	6.58702	1.63048e-17	chromosome 9 open reading frame 64 [Source:HGNC Symbol;Acc:HGNC:28144]
RP11-212I21.3	10.2144	2.43497	4.36783	5.62535e-17
RAI14	149.826	30.9089	4.99657	6.34035e-17	retinoic acid induced 14 [Source:HGNC Symbol;Acc:HGNC:14873]
GALR1	2.56669	0.219432	12.0368	9.32765e-17	galanin receptor 1 [Source:HGNC Symbol;Acc:HGNC:4132]
ZNF562	11.5698	2.79202	4.30692	1.00899e-16	zinc finger protein 562 [Source:HGNC Symbol;Acc:HGNC:25950]
FENDRR	8.68148	0.00520615	1752.06	1.56033e-16	FOXF1 adjacent non-coding developmental regulatory RNA [Source:HGNC Symbol;Acc:HGNC:43894]
RP11-685G9.2	31.4681	2.61455	12.3856	1.63226e-16
TSPAN14	25.1788	11.5889	2.27476	3.28163e-16	tetraspanin 14 [Source:HGNC Symbol;Acc:HGNC:23303]
PABPC5	6.77016	0	1595.26	3.73041e-16	poly(A) binding protein cytoplasmic 5 [Source:HGNC Symbol;Acc:HGNC:13629]
SPRY2	40.8938	11.3482	3.76384	3.94414e-16	sprouty RTK signaling antagonist 2 [Source:HGNC Symbol;Acc:HGNC:11270]
FAM122B	115.211	31.9349	3.77766	4.06373e-16	family with sequence similarity 122B [Source:HGNC Symbol;Acc:HGNC:30490]
TCERG1L	7.92939	0	1442.08	7.76719e-16	transcription elongation regulator 1 like [Source:HGNC Symbol;Acc:HGNC:23533]
RP11-681B3.4	2.93956	0.0351701	79.0479	1.18449e-15
EMX2OS	7.22562	0.377999	20.9838	1.59703e-15	EMX2 opposite strand/antisense RNA [Source:HGNC Symbol;Acc:HGNC:18511]
RP11-395G23.3	136.209	54.1247	2.64032	1.66391e-15
WDR81	1.31429	0.318226	4.32043	1.66391e-15	WD repeat domain 81 [Source:HGNC Symbol;Acc:HGNC:26600]
PCDHB5	7.3557	1.24903	6.07219	1.8016e-15	protocadherin beta 5 [Source:HGNC Symbol;Acc:HGNC:8690]
ZNF229	6.54987	0.00490925	1165.88	3.02331e-15	zinc finger protein 229 [Source:HGNC Symbol;Acc:HGNC:13022]
FAM135B	3.49106	0	1636.41	3.11788e-15	family with sequence similarity 135 member B [Source:HGNC Symbol;Acc:HGNC:28029]
ZNF501	4.79261	1.15958	4.3112	3.27457e-15	zinc finger protein 501 [Source:HGNC Symbol;Acc:HGNC:23717]
IRX5	42.3604	9.63831	4.50346	3.70055e-15	iroquois homeobox 5 [Source:HGNC Symbol;Acc:HGNC:14361]
SHD	35.3997	14.2367	2.595	4.3288e-15	Src homology 2 domain containing transforming protein D [Source:HGNC Symbol;Acc:HGNC:30633]
CHRDL1	11.033	2.4647	4.71909	4.40208e-15	chordin like 1 [Source:HGNC Symbol;Acc:HGNC:29861]
RP11-403B2.7	11.1697	0	1247.25	5.13164e-15
EN2	8.54033	0.989318	9.04006	5.58556e-15	engrailed homeobox 2 [Source:HGNC Symbol;Acc:HGNC:3343]
CTD-2162K18.4	6.08007	0.98562	6.48864	7.2809e-15
GNAT3	7.23887	0.394372	18.7628	9.67154e-15	G protein subunit alpha transducin 3 [Source:HGNC Symbol;Acc:HGNC:22800]
UTS2B	14.021	0.345887	40.6995	9.86733e-15	urotensin 2B [Source:HGNC Symbol;Acc:HGNC:30894]
ZNF454	6.00096	0.652681	9.60814	9.86733e-15	zinc finger protein 454 [Source:HGNC Symbol;Acc:HGNC:21200]
EMX2	7.57436	0.401805	20.6878	1.05068e-14	empty spiracles homeobox 2 [Source:HGNC Symbol;Acc:HGNC:3341]
PRKX	63.0711	25.8098	2.54019	1.12859e-14	protein kinase, X-linked [Source:HGNC Symbol;Acc:HGNC:9441]
MXRA5	2.72251	0.28171	10.1506	1.29031e-14	matrix remodeling associated 5 [Source:HGNC Symbol;Acc:HGNC:7539]
IMPAD1	56.8185	24.3524	2.42241	1.47466e-14	inositol monophosphatase domain containing 1 [Source:HGNC Symbol;Acc:HGNC:26019]
RP11-491F9.1	3.31647	0.75065	4.63368	1.95246e-14
RP11-509A17.3	10.1707	0	1003.18	2.2085e-14
KHDRBS2	5.85759	0	939.935	4.31607e-14	KH RNA binding domain containing, signal transduction associated 2 [Source:HGNC Symbol;Acc:HGNC:18114]
MFAP4	48.5095	8.91678	5.76252	4.60364e-14	microfibril associated protein 4 [Source:HGNC Symbol;Acc:HGNC:7035]
RP5-855D21.1	12.5083	0.623329	21.5084	8.9606e-14
ADAMTS7	40.9478	12.1447	3.50408	1.09937e-13	ADAM metallopeptidase with thrombospondin type 1 motif 7 [Source:HGNC Symbol;Acc:HGNC:223]
ZNF790-AS1	11.8307	1.98764	6.15419	1.18899e-13
MDGA1	160.694	60.0631	2.81338	1.57011e-13	MAM domain containing glycosylphosphatidylinositol anchor 1 [Source:HGNC Symbol;Acc:HGNC:19267]
NTNG2	9.95368	2.29023	4.56454	1.72011e-13	netrin G2 [Source:HGNC Symbol;Acc:HGNC:14288]
C5orf17	5.88507	0	803.524	2.21025e-13	chromosome 5 open reading frame 17 (putative) [Source:HGNC Symbol;Acc:HGNC:26630]
S1PR3	1.87864	0.351911	5.6772	2.39033e-13	sphingosine-1-phosphate receptor 3 [Source:HGNC Symbol;Acc:HGNC:3167]
PKDCC	197.113	45.9326	4.54482	2.66878e-13	protein kinase domain containing, cytoplasmic [Source:HGNC Symbol;Acc:HGNC:25123]
KLHL14	15.2042	4.65094	3.43511	2.81804e-13	kelch like family member 14 [Source:HGNC Symbol;Acc:HGNC:29266]
RP11-161M6.2	38.7395	13.6617	2.96672	2.8821e-13
CFLAR	10.5738	3.12652	3.50289	3.16958e-13	CASP8 and FADD like apoptosis regulator [Source:HGNC Symbol;Acc:HGNC:1876]
NTS	26.651	2.88164	9.3361	3.39971e-13	neurotensin [Source:HGNC Symbol;Acc:HGNC:8038]
TRHDE	4.02699	0.880881	4.80108	3.83689e-13	thyrotropin releasing hormone degrading enzyme [Source:HGNC Symbol;Acc:HGNC:30748]
SPATS2L	17.9809	6.06976	3.10334	4.02538e-13	spermatogenesis associated serine rich 2 like [Source:HGNC Symbol;Acc:HGNC:24574]
ID3	45.3892	2.22696	20.7224	4.0506e-13	inhibitor of DNA binding 3, HLH protein [Source:HGNC Symbol;Acc:HGNC:5362]
TBX2	2.94298	0.396133	7.84847	4.60498e-13	T-box 2 [Source:HGNC Symbol;Acc:HGNC:11597]
TMSB4X	2219.53	757.33	3.09464	4.84775e-13	thymosin beta 4, X-linked [Source:HGNC Symbol;Acc:HGNC:11881]
SLC44A2	287.641	81.1526	3.7318	5.20248e-13	solute carrier family 44 member 2 [Source:HGNC Symbol;Acc:HGNC:17292]
TGFA	2.96518	0.572371	5.41907	5.73628e-13	transforming growth factor alpha [Source:HGNC Symbol;Acc:HGNC:11765]
FAM43A	12.9243	1.96776	7.01161	5.87145e-13	family with sequence similarity 43 member A [Source:HGNC Symbol;Acc:HGNC:26888]
RXRG	30.6393	11.0102	2.89416	1.10282e-12	retinoid X receptor gamma [Source:HGNC Symbol;Acc:HGNC:10479]
NXPH4	84.1753	24.8484	3.56717	1.33396e-12	neurexophilin 4 [Source:HGNC Symbol;Acc:HGNC:8078]
RBM20	10.455	3.76772	2.87833	1.38461e-12	RNA binding motif protein 20 [Source:HGNC Symbol;Acc:HGNC:27424]
RP11-577H5.5	33.6904	12.5813	2.81901	1.43677e-12
ZNF619	2.09522	0.269654	8.20241	1.48589e-12	zinc finger protein 619 [Source:HGNC Symbol;Acc:HGNC:26910]
UPK3BL	31.2111	12.9754	2.52142	1.53382e-12
NT5E	3.19283	0.618816	5.33705	1.71714e-12	5'-nucleotidase ecto [Source:HGNC Symbol;Acc:HGNC:8021]
RP11-138B4.1	3.4815	0.0556265	69.8627	2.54959e-12
SPON2	69.1226	13.0699	5.67263	2.97488e-12	spondin 2 [Source:HGNC Symbol;Acc:HGNC:11253]
TLE2	3.15876	0.48634	6.89414	3.24342e-12	transducin like enhancer of split 2 [Source:HGNC Symbol;Acc:HGNC:11838]
SLC16A6	14.1275	4.04601	3.62813	3.48873e-12	solute carrier family 16 member 6 [Source:HGNC Symbol;Acc:HGNC:10927]
FABP6	19.5633	2.80545	7.36615	3.48873e-12	fatty acid binding protein 6 [Source:HGNC Symbol;Acc:HGNC:3561]
SORCS3	15.7223	5.48297	3.00336	3.86206e-12	sortilin related VPS10 domain containing receptor 3 [Source:HGNC Symbol;Acc:HGNC:16699]
AC012123.1	9.55107	2.03119	4.92126	4.9717e-12	Clone-based (Ensembl) gene
RIPOR2	22.1703	9.64069	2.39632	5.26948e-12	RHO family interacting cell polarization regulator 2 [Source:HGNC Symbol;Acc:HGNC:13872]
PRDM8	7.73192	0.906076	9.1106	8.7714e-12	PR/SET domain 8 [Source:HGNC Symbol;Acc:HGNC:13993]
CNPY1	4.576	0.804462	5.95501	9.19198e-12	canopy FGF signaling regulator 1 [Source:HGNC Symbol;Acc:HGNC:27786]
FRMPD1	3.99509	0.745031	5.49491	9.41347e-12	FERM and PDZ domain containing 1 [Source:HGNC Symbol;Acc:HGNC:29159]
NEUROD1	26.7521	4.7216	6.0945	1.04555e-11	neuronal differentiation 1 [Source:HGNC Symbol;Acc:HGNC:7762]
WFIKKN1	31.1494	4.86892	6.84618	1.09499e-11	WAP, follistatin/kazal, immunoglobulin, kunitz and netrin domain containing 1 [Source:HGNC Symbol;Acc:HGNC:30912]
RP11-281O15.4	8.22267	0.453423	19.0484	1.20812e-11
FOXF2	5.29942	0.602446	9.44902	1.3059e-11	forkhead box F2 [Source:HGNC Symbol;Acc:HGNC:3810]
SLITRK1	12.0421	4.79067	2.60356	1.37552e-11	SLIT and NTRK like family member 1 [Source:HGNC Symbol;Acc:HGNC:20297]
RP11-229O3.1	6.41402	1.20482	5.58139	1.37634e-11
PCDHB4	5.82268	1.91664	3.19445	1.51462e-11	protocadherin beta 4 [Source:HGNC Symbol;Acc:HGNC:8689]
MC4R	7.90374	0.0506228	172.771	1.53122e-11	melanocortin 4 receptor [Source:HGNC Symbol;Acc:HGNC:6932]
ODZ4	31.7073	15.9592	2.08038	1.53454e-11
CD163L1	8.47523	2.2597	3.9654	1.64554e-11	CD163 molecule like 1 [Source:HGNC Symbol;Acc:HGNC:30375]
BMP1	22.0212	8.53332	2.72124	1.72878e-11	bone morphogenetic protein 1 [Source:HGNC Symbol;Acc:HGNC:1067]
COL22A1	1.31341	0	582.311	1.7824e-11	collagen type XXII alpha 1 chain [Source:HGNC Symbol;Acc:HGNC:22989]
LZTS1	79.9123	32.4046	2.55773	1.8903e-11	leucine zipper tumor suppressor 1 [Source:HGNC Symbol;Acc:HGNC:13861]
CCBE1	2.35145	0.284522	8.5921	2.46082e-11	collagen and calcium binding EGF domains 1 [Source:HGNC Symbol;Acc:HGNC:29426]
KCNS2	3.59833	1.00122	3.74878	2.9572e-11	potassium voltage-gated channel modifier subfamily S member 2 [Source:HGNC Symbol;Acc:HGNC:6301]
ATP6AP2	233.58	113.27	2.14108	4.79953e-11	ATPase H+ transporting accessory protein 2 [Source:HGNC Symbol;Acc:HGNC:18305]
TMEM132D	1.86074	0.0077026	257.146	5.37597e-11	transmembrane protein 132D [Source:HGNC Symbol;Acc:HGNC:29411]
ONECUT3	145.124	54.1321	2.77788	5.42647e-11	one cut homeobox 3 [Source:HGNC Symbol;Acc:HGNC:13399]
KHDRBS3	85.1145	32.2909	2.78737	6.1263e-11	KH RNA binding domain containing, signal transduction associated 3 [Source:HGNC Symbol;Acc:HGNC:18117]
MAOA	6.76209	0.93564	7.50037	6.44209e-11	monoamine oxidase A [Source:HGNC Symbol;Acc:HGNC:6833]
NKD1	9.79539	4.68532	2.18553	7.22234e-11	naked cuticle homolog 1 [Source:HGNC Symbol;Acc:HGNC:17045]
TNC	18.4108	2.73176	7.26231	7.45866e-11	tenascin C [Source:HGNC Symbol;Acc:HGNC:5318]
VAX2	14.5036	4.7561	3.18197	7.9503e-11	ventral anterior homeobox 2 [Source:HGNC Symbol;Acc:HGNC:12661]
CSGALNACT1	1.54447	0.157887	10.1264	7.96736e-11	chondroitin sulfate N-acetylgalactosaminyltransferase 1 [Source:HGNC Symbol;Acc:HGNC:24290]
HS6ST3	7.68811	1.50684	5.19575	9.34522e-11	heparan sulfate 6-O-sulfotransferase 3 [Source:HGNC Symbol;Acc:HGNC:19134]
KIF19	23.0116	3.77373	6.59799	9.77003e-11	kinesin family member 19 [Source:HGNC Symbol;Acc:HGNC:26735]
IER5L	31.4059	10.1914	3.22797	1.0609e-10	immediate early response 5 like [Source:HGNC Symbol;Acc:HGNC:23679]
CLMP	34.8734	17.4105	2.08473	1.09796e-10	CXADR like membrane protein [Source:HGNC Symbol;Acc:HGNC:24039]
RP11-354E11.2	3.45405	0.196379	19.3131	1.20081e-10
CCNJL	31.0989	11.3664	2.87543	1.22525e-10	cyclin J like [Source:HGNC Symbol;Acc:HGNC:25876]
EVX2	2.29009	0.320293	7.44081	1.27377e-10	even-skipped homeobox 2 [Source:HGNC Symbol;Acc:HGNC:3507]
SAT1	107.042	25.1959	4.47678	1.27603e-10	spermidine/spermine N1-acetyltransferase 1 [Source:HGNC Symbol;Acc:HGNC:10540]
MYC	21.883	8.45941	2.68331	1.37285e-10	MYC proto-oncogene, bHLH transcription factor [Source:HGNC Symbol;Acc:HGNC:7553]
SEMA5B	62.6632	21.049	3.14918	1.37635e-10	semaphorin 5B [Source:HGNC Symbol;Acc:HGNC:10737]
HMX1	12.5585	3.73916	3.50718	1.42006e-10	H6 family homeobox 1 [Source:HGNC Symbol;Acc:HGNC:5017]
S100A13	152.337	43.0687	3.75843	1.43705e-10	S100 calcium binding protein A13 [Source:HGNC Symbol;Acc:HGNC:10490]
BMP5	2.23812	0.0804945	27.7173	1.89495e-10	bone morphogenetic protein 5 [Source:HGNC Symbol;Acc:HGNC:1072]
RTN4RL1	60.866	25.5885	2.49669	2.03246e-10	reticulon 4 receptor like 1 [Source:HGNC Symbol;Acc:HGNC:21329]
SCG2	136.567	45.2712	3.12354	2.17554e-10	secretogranin II [Source:HGNC Symbol;Acc:HGNC:10575]
MEIS1	3.40026	1.10808	3.18511	2.56411e-10	Meis homeobox 1 [Source:HGNC Symbol;Acc:HGNC:7000]
CHAT	12.6825	4.53815	2.91532	3.11287e-10	choline O-acetyltransferase [Source:HGNC Symbol;Acc:HGNC:1912]
PCDHB8	3.36313	0.575299	6.09197	3.63234e-10	protocadherin beta 8 [Source:HGNC Symbol;Acc:HGNC:8693]
GLRA2	32.6942	14.5491	2.34	3.70886e-10	glycine receptor alpha 2 [Source:HGNC Symbol;Acc:HGNC:4327]
ACCS	17.4603	4.67867	3.9066	3.7229e-10	1-aminocyclopropane-1-carboxylate synthase homolog (inactive) [Source:HGNC Symbol;Acc:HGNC:23989]
RP11-171I2.2	2.63171	0.117779	23.2053	4.18955e-10
CTD-2529P6.3	10.5555	0	388.011	4.79371e-10
ITGA9	5.84297	1.99374	3.07629	4.81096e-10	integrin subunit alpha 9 [Source:HGNC Symbol;Acc:HGNC:6145]
RGS16	101.09	27.5701	3.8989	4.81096e-10	regulator of G protein signaling 16 [Source:HGNC Symbol;Acc:HGNC:9997]
AC138035.2	25.253	10.0413	2.62944	4.99808e-10	Clone-based (Ensembl) gene
C1QL4	30.6799	7.60603	4.256	5.32058e-10	complement C1q like 4 [Source:HGNC Symbol;Acc:HGNC:31416]
NEUROD4	25.8802	6.80124	4.04248	6.20792e-10	neuronal differentiation 4 [Source:HGNC Symbol;Acc:HGNC:13802]
ZDHHC14	8.07284	4.0612	2.07139	6.50108e-10	zinc finger DHHC-type containing 14 [Source:HGNC Symbol;Acc:HGNC:20341]
FZD10	2.59034	0	596.911	6.96185e-10	frizzled class receptor 10 [Source:HGNC Symbol;Acc:HGNC:4039]
CTD-2024P10.1	47.0662	10.7822	4.53249	7.12586e-10
RP11-381P6.1	8.26877	0.877135	9.77594	7.97922e-10
RP1-240B8.3	7.8378	0	361.212	7.99681e-10
UBE2L6	188.517	92.9581	2.13101	8.16719e-10	ubiquitin conjugating enzyme E2 L6 [Source:HGNC Symbol;Acc:HGNC:12490]
SHISA2	17.373	7.1718	2.54529	9.20669e-10	shisa family member 2 [Source:HGNC Symbol;Acc:HGNC:20366]
ADAM12	6.9337	2.94792	2.44272	9.54795e-10	ADAM metallopeptidase domain 12 [Source:HGNC Symbol;Acc:HGNC:190]
ENC1	156.615	55.0291	2.92856	9.97961e-10	ectodermal-neural cortex 1 [Source:HGNC Symbol;Acc:HGNC:3345]
TBX3	5.77556	0.294775	19.5508	9.97961e-10	T-box 3 [Source:HGNC Symbol;Acc:HGNC:11602]
CXXC5	221.999	105.101	2.21788	1.00885e-09	CXXC finger protein 5 [Source:HGNC Symbol;Acc:HGNC:26943]
KIAA1211L	2.2603	0.405629	5.86944	1.03964e-09	KIAA1211 like [Source:HGNC Symbol;Acc:HGNC:33454]
C8orf77	1.5585	0	346.625	1.03964e-09
PUDP	52.4658	22.9533	2.40677	1.07013e-09	pseudouridine 5'-phosphatase [Source:HGNC Symbol;Acc:HGNC:16818]
AC087886.1	5.20032	1.41382	3.87555	1.19613e-09
RP11-155D18.13	11.802	2.86758	4.23083	1.24329e-09
SALRNA1	4.45139	0.0261246	175.493	1.24642e-09	senescence associated long non-coding RNA 1 [Source:HGNC Symbol;Acc:HGNC:49001]
RP11-1195F20.2	0.895973	0.0241025	39.9529	1.29503e-09
ALG10B	3.89657	0.969842	4.11998	1.297e-09	ALG10B, alpha-1,2-glucosyltransferase [Source:HGNC Symbol;Acc:HGNC:31088]
TGFB3	5.72148	1.81338	3.30425	1.39218e-09	transforming growth factor beta 3 [Source:HGNC Symbol;Acc:HGNC:11769]
ALK	6.94127	2.23313	3.23274	1.46181e-09	ALK receptor tyrosine kinase [Source:HGNC Symbol;Acc:HGNC:427]
FGF13	9.16812	2.73526	3.45238	1.57137e-09	fibroblast growth factor 13 [Source:HGNC Symbol;Acc:HGNC:3670]
INPP4B	1.00417	0.210027	4.91916	1.90592e-09	inositol polyphosphate-4-phosphatase type II B [Source:HGNC Symbol;Acc:HGNC:6075]
CHRD	38.1466	17.1217	2.34643	2.04082e-09	chordin [Source:HGNC Symbol;Acc:HGNC:1949]
NGFR	323.688	93.7327	3.67967	2.09163e-09	nerve growth factor receptor [Source:HGNC Symbol;Acc:HGNC:7809]
CCDC187	0.951381	0.200554	5.05167	2.7115e-09	coiled-coil domain containing 187 [Source:HGNC Symbol;Acc:HGNC:30942]
SATB2	3.47546	1.20575	3.00379	2.97233e-09	SATB homeobox 2 [Source:HGNC Symbol;Acc:HGNC:21637]
MMRN2	9.30813	3.8426	2.53372	3.0913e-09	multimerin 2 [Source:HGNC Symbol;Acc:HGNC:19888]
PGF	12.484	2.1732	6.1446	3.4945e-09	placental growth factor [Source:HGNC Symbol;Acc:HGNC:8893]
PAPPA2	4.07654	1.24369	3.41513	3.6269e-09	pappalysin 2 [Source:HGNC Symbol;Acc:HGNC:14615]
CADM1	93.2032	47.3124	2.0604	5.03323e-09	cell adhesion molecule 1 [Source:HGNC Symbol;Acc:HGNC:5951]
LAMB1	67.6568	33.2142	2.14187	5.43857e-09	laminin subunit beta 1 [Source:HGNC Symbol;Acc:HGNC:6486]
SMTNL1	28.184	12.5824	2.33582	5.67971e-09	smoothelin like 1 [Source:HGNC Symbol;Acc:HGNC:32394]
RP11-156L14.1	1.70197	0.137413	12.6176	5.67971e-09
CDH15	6.38076	1.52643	4.41291	6.10961e-09	cadherin 15 [Source:HGNC Symbol;Acc:HGNC:1754]
ADGRF5	8.01439	1.34685	6.36987	6.82708e-09	adhesion G protein-coupled receptor F5 [Source:HGNC Symbol;Acc:HGNC:19030]
GAREM1	10.0853	3.98788	2.63348	7.20049e-09	GRB2 associated regulator of MAPK1 subtype 1 [Source:HGNC Symbol;Acc:HGNC:26136]
RIMBP2	63.5308	30.4804	2.17503	7.36313e-09	RIMS binding protein 2 [Source:HGNC Symbol;Acc:HGNC:30339]
PLCD4	10.6549	4.53198	2.4675	7.37981e-09	phospholipase C delta 4 [Source:HGNC Symbol;Acc:HGNC:9062]
GSG1L	1.75392	0.180554	10.3993	7.51784e-09	GSG1 like [Source:HGNC Symbol;Acc:HGNC:28283]
AP000479.1	2.98529	0.048592	62.9278	8.28277e-09
ZNF572	2.07162	0.00752801	239.419	8.71167e-09	zinc finger protein 572 [Source:HGNC Symbol;Acc:HGNC:26758]
HS3ST2	33.0689	14.43	2.3861	1.03098e-08	heparan sulfate-glucosamine 3-sulfotransferase 2 [Source:HGNC Symbol;Acc:HGNC:5195]
RP11-701H24.4	24.5382	10.6489	2.41252	1.03098e-08
PCDHB16	2.40275	0.653562	3.80488	1.11592e-08	protocadherin beta 16 [Source:HGNC Symbol;Acc:HGNC:14546]
PCDHA10	41.0204	20.635	2.06312	1.15585e-08	protocadherin alpha 10 [Source:HGNC Symbol;Acc:HGNC:8664]
KIRREL3	40.2078	15.822	2.68525	1.20368e-08	kirre like nephrin family adhesion molecule 3 [Source:HGNC Symbol;Acc:HGNC:23204]
FEV	9.93162	0.570567	18.3082	1.20847e-08	FEV, ETS transcription factor [Source:HGNC Symbol;Acc:HGNC:18562]
GMNC	2.15888	0	496.725	1.27144e-08	geminin coiled-coil domain containing [Source:HGNC Symbol;Acc:HGNC:40049]
TMEM132E	78.5827	30.0662	2.77142	1.39072e-08	transmembrane protein 132E [Source:HGNC Symbol;Acc:HGNC:26991]
SLIT3	14.8681	5.99959	2.59015	1.48283e-08	slit guidance ligand 3 [Source:HGNC Symbol;Acc:HGNC:11087]
AC018730.1	7.17507	0.525042	13.8058	1.64047e-08	Clone-based (Ensembl) gene
INSM2	1.82183	0.207436	9.37634	1.71002e-08	INSM transcriptional repressor 2 [Source:HGNC Symbol;Acc:HGNC:17539]
RP11-650L12.2	35.0102	14.5703	2.48062	1.73333e-08
LMO2	17.7157	7.98429	2.33372	1.75457e-08	LIM domain only 2 [Source:HGNC Symbol;Acc:HGNC:6642]
BAMBI	14.4272	4.79495	3.1504	2.06977e-08	BMP and activin membrane bound inhibitor [Source:HGNC Symbol;Acc:HGNC:30251]
AC007283.5	35.1837	10.5289	3.47172	2.07034e-08
LHFP	96.9244	32.5601	3.1076	2.12089e-08
TCEAL7	137.98	50.2272	2.84693	2.14226e-08	transcription elongation factor A like 7 [Source:HGNC Symbol;Acc:HGNC:28336]
SPRY1	8.36069	2.97032	2.94379	2.16005e-08	sprouty RTK signaling antagonist 1 [Source:HGNC Symbol;Acc:HGNC:11269]
CHRNA5	34.2437	14.9315	2.36672	2.90964e-08	cholinergic receptor nicotinic alpha 5 subunit [Source:HGNC Symbol;Acc:HGNC:1959]
MB21D2	59.6251	26.1141	2.37774	3.0014e-08	Mab-21 domain containing 2 [Source:HGNC Symbol;Acc:HGNC:30438]
CTD-2162K18.3	3.21235	0.602102	5.63985	3.18018e-08
RP11-823E8.3	35.2739	12.2343	2.9997	3.6528e-08
RP5-1047A19.4	13.0985	0.0679765	202.634	3.73382e-08
CA10	8.60271	2.55319	3.46411	4.08392e-08	carbonic anhydrase 10 [Source:HGNC Symbol;Acc:HGNC:1369]
KIRREL2	51.9607	26.3378	2.05929	4.08392e-08	kirre like nephrin family adhesion molecule 2 [Source:HGNC Symbol;Acc:HGNC:18816]
PDZD2	4.60153	2.02342	2.38481	5.2722e-08	PDZ domain containing 2 [Source:HGNC Symbol;Acc:HGNC:18486]
RP11-120I21.2	9.18271	1.16661	8.19573	5.2722e-08
RP11-411H5.1	10.7248	1.92563	5.74812	6.5337e-08
RP11-81K2.2	16.6328	4.6358	3.82789	6.55469e-08
RP11-89K21.1	2.43146	0.208597	11.833	7.91845e-08
RP11-325K19.1	11.7091	0.318579	37.5419	8.38245e-08
RP11-34F13.3	24.3316	5.24702	4.79638	8.38245e-08
SLIT2	25.3866	8.77133	2.96252	8.6645e-08	slit guidance ligand 2 [Source:HGNC Symbol;Acc:HGNC:11086]
VPS37B	20.3915	9.6844	2.18779	8.84117e-08	VPS37B, ESCRT-I subunit [Source:HGNC Symbol;Acc:HGNC:25754]
GRM6	0.941773	0.069476	14.3178	8.98533e-08	glutamate metabotropic receptor 6 [Source:HGNC Symbol;Acc:HGNC:4598]
PCSK5	4.82427	1.99079	2.52479	9.48274e-08	proprotein convertase subtilisin/kexin type 5 [Source:HGNC Symbol;Acc:HGNC:8747]
TSHZ1	6.96987	2.44298	3.00024	1.11677e-07	teashirt zinc finger homeobox 1 [Source:HGNC Symbol;Acc:HGNC:10669]
PITPNM2	27.4022	13.8501	2.07247	1.32978e-07	phosphatidylinositol transfer protein membrane associated 2 [Source:HGNC Symbol;Acc:HGNC:21044]
RP5-912I13.2	5.73428	2.12423	2.82812	1.36711e-07
RP11-152P17.2	2.133	0.154952	14.6529	1.60829e-07
AC104654.2	6.59332	0.126239	53.6409	1.65996e-07
PENK	5.57516	0.630787	9.58259	1.75352e-07	proenkephalin [Source:HGNC Symbol;Acc:HGNC:8831]
CER1	5.34763	0.98071	5.60432	1.79754e-07	cerberus 1, DAN family BMP antagonist [Source:HGNC Symbol;Acc:HGNC:1862]
CTB-13F3.1	13.6014	3.47942	4.05639	1.82406e-07
NAA10	165.029	62.9312	2.78495	1.95246e-07	N(alpha)-acetyltransferase 10, NatA catalytic subunit [Source:HGNC Symbol;Acc:HGNC:18704]
RP11-492E3.1	11.5457	5.07365	2.40093	2.01411e-07
RP11-431D12.1	5.91678	0	225.605	2.04397e-07
ACSM4	7.65407	2.8711	2.77771	2.15866e-07	acyl-CoA synthetase medium chain family member 4 [Source:HGNC Symbol;Acc:HGNC:32016]
TMEM132B	21.7328	10.8669	2.09303	2.26445e-07	transmembrane protein 132B [Source:HGNC Symbol;Acc:HGNC:29397]
CHST3	12.8611	3.04291	4.54668	2.26896e-07	carbohydrate sulfotransferase 3 [Source:HGNC Symbol;Acc:HGNC:1971]
RP11-8P11.3	27.9717	12.8832	2.27723	2.42966e-07
CRLF1	26.7218	5.04369	5.69292	2.57236e-07	cytokine receptor like factor 1 [Source:HGNC Symbol;Acc:HGNC:2364]
EPB41L3	148.111	67.9819	2.29422	2.8559e-07	erythrocyte membrane protein band 4.1 like 3 [Source:HGNC Symbol;Acc:HGNC:3380]
ITGA8	2.14675	0.434715	5.30729	2.98419e-07	integrin subunit alpha 8 [Source:HGNC Symbol;Acc:HGNC:6144]
CTD-2526M8.2	8.12266	0.657613	13.4407	3.40561e-07
DCXR	129.735	48.4615	2.83448	3.51544e-07	dicarbonyl and L-xylulose reductase [Source:HGNC Symbol;Acc:HGNC:18985]
RP11-706O15.1	24.3693	11.7456	2.14629	3.51544e-07
RP11-171I2.1	1.34506	0.00831244	168.004	4.10894e-07
HAPLN1	6.40056	0.666968	9.84637	4.16922e-07	hyaluronan and proteoglycan link protein 1 [Source:HGNC Symbol;Acc:HGNC:2380]
UBE2QL1	64.063	33.1551	2.00509	4.1925e-07	ubiquitin conjugating enzyme E2 Q family like 1 [Source:HGNC Symbol;Acc:HGNC:37269]
IGFBPL1	644.455	250.092	2.73241	4.21653e-07	insulin like growth factor binding protein like 1 [Source:HGNC Symbol;Acc:HGNC:20081]
STS	24.2601	8.81915	2.92381	4.3973e-07	steroid sulfatase [Source:HGNC Symbol;Acc:HGNC:11425]
EMC4	62.1148	32.0787	2.0232	4.41466e-07	ER membrane protein complex subunit 4 [Source:HGNC Symbol;Acc:HGNC:28032]
PROX2	7.52036	2.20923	3.52907	4.4474e-07	prospero homeobox 2 [Source:HGNC Symbol;Acc:HGNC:26715]
DHRS2	17.2155	2.8718	6.4834	4.5494e-07	dehydrogenase/reductase 2 [Source:HGNC Symbol;Acc:HGNC:18349]
ASS1	86.7566	26.5053	3.48601	4.59738e-07	argininosuccinate synthase 1 [Source:HGNC Symbol;Acc:HGNC:758]
RP11-11N5.1	8.7498	0.116756	82.9799	4.7983e-07
PSMG3	36.0226	15.5293	2.44182	4.91477e-07	proteasome assembly chaperone 3 [Source:HGNC Symbol;Acc:HGNC:22420]
ACTC1	6.50175	1.27472	5.49435	4.93009e-07	actin, alpha, cardiac muscle 1 [Source:HGNC Symbol;Acc:HGNC:143]
FAM196A	4.88978	1.97997	2.5723	5.20369e-07	family with sequence similarity 196 member A [Source:HGNC Symbol;Acc:HGNC:33859]
HEY1	27.7252	10.8636	2.64154	5.23739e-07	hes related family bHLH transcription factor with YRPW motif 1 [Source:HGNC Symbol;Acc:HGNC:4880]
GRM4	22.627	7.65783	3.16041	5.32477e-07	glutamate metabotropic receptor 4 [Source:HGNC Symbol;Acc:HGNC:4596]
PTH2R	1.264	0.0255068	53.1295	5.36643e-07	parathyroid hormone 2 receptor [Source:HGNC Symbol;Acc:HGNC:9609]
HYAL4	1.72468	0.0123008	148.232	5.55767e-07	hyaluronoglucosaminidase 4 [Source:HGNC Symbol;Acc:HGNC:5323]
JUP	151.892	76.2591	2.0866	5.66679e-07	junction plakoglobin [Source:HGNC Symbol;Acc:HGNC:6207]
TTYH2	39.7254	13.4153	3.15989	6.36127e-07	tweety family member 2 [Source:HGNC Symbol;Acc:HGNC:13877]
ST3GAL1	21.1785	9.96793	2.23094	6.84636e-07	ST3 beta-galactoside alpha-2,3-sialyltransferase 1 [Source:HGNC Symbol;Acc:HGNC:10862]
TFPI	4.56448	0.572834	8.25028	6.87716e-07	tissue factor pathway inhibitor [Source:HGNC Symbol;Acc:HGNC:11760]
MPV17L2	30.549	15.828	2.01624	7.09164e-07	MPV17 mitochondrial inner membrane protein like 2 [Source:HGNC Symbol;Acc:HGNC:28177]
APOO	55.752	23.1874	2.47617	7.82238e-07	apolipoprotein O [Source:HGNC Symbol;Acc:HGNC:28727]
PITX2	4.42764	0.921496	4.92615	7.88803e-07	paired like homeodomain 2 [Source:HGNC Symbol;Acc:HGNC:9005]
RNU6-146P	199.733	75.0085	2.75507	7.88803e-07	RNA, U6 small nuclear 146, pseudogene [Source:HGNC Symbol;Acc:HGNC:47109]
FZD8	11.8599	3.24849	3.8143	9.17639e-07	frizzled class receptor 8 [Source:HGNC Symbol;Acc:HGNC:4046]
HEBP2	7.19264	3.75772	2.00407	1.00135e-06	heme binding protein 2 [Source:HGNC Symbol;Acc:HGNC:15716]
DMRT3	1.38745	0.089314	16.3709	1.0557e-06	doublesex and mab-3 related transcription factor 3 [Source:HGNC Symbol;Acc:HGNC:13909]
CTB-127C13.1	1.68068	0.257071	6.92722	1.07548e-06
NOTUM	7.72616	2.09525	3.93246	1.14774e-06	notum, palmitoleoyl-protein carboxylesterase [Source:HGNC Symbol;Acc:HGNC:27106]
RP11-672L10.2	20.1064	7.67183	2.70437	1.18325e-06
FAM26E	0.648461	0.0743455	8.79369	1.26698e-06
RP11-461C13.1	4.92659	0.817056	6.20305	1.30051e-06
TTLL6	25.2293	8.80559	3.06304	1.34635e-06	tubulin tyrosine ligase like 6 [Source:HGNC Symbol;Acc:HGNC:26664]
RP11-344B2.2	18.667	6.31414	3.11603	1.36944e-06
POTEF	0.817668	0.0204278	43.8165	1.38586e-06	POTE ankyrin domain family member F [Source:HGNC Symbol;Acc:HGNC:33905]
CALB1	14.8384	3.62293	4.15896	1.56184e-06	calbindin 1 [Source:HGNC Symbol;Acc:HGNC:1434]
ACSF2	8.22408	1.5602	5.54477	1.60701e-06	acyl-CoA synthetase family member 2 [Source:HGNC Symbol;Acc:HGNC:26101]
RP11-143E21.7	0.41056	0.00292766	151.971	1.62477e-06
CNTNAP3B	1.24757	0.263205	4.8958	1.63742e-06	contactin associated protein like 3B [Source:HGNC Symbol;Acc:HGNC:32035]
ETV1	25.9913	9.44202	2.86174	1.68515e-06	ETS variant 1 [Source:HGNC Symbol;Acc:HGNC:3490]
NEAT1	25.2082	9.65464	2.72451	1.77474e-06	nuclear paraspeckle assembly transcript 1 (non-protein coding) [Source:HGNC Symbol;Acc:HGNC:30815]
RP5-1029K10.2	232.757	45.5491	5.56799	1.78258e-06
SIX3-AS1	4.07532	0.339213	11.8883	1.89387e-06	SIX3 antisense RNA 1 [Source:HGNC Symbol;Acc:HGNC:40532]
CTHRC1	3.51036	0.81097	4.56065	2.10304e-06	collagen triple helix repeat containing 1 [Source:HGNC Symbol;Acc:HGNC:18831]
HOMER3	69.666	29.0489	2.54173	2.75118e-06	homer scaffolding protein 3 [Source:HGNC Symbol;Acc:HGNC:17514]
AC132217.4	44.2155	9.61472	4.96848	3.0311e-06
KLHL40	1.73931	0.0997661	19.0968	3.04239e-06	kelch like family member 40 [Source:HGNC Symbol;Acc:HGNC:30372]
BTN2A2	13.5877	3.50293	4.18051	3.07692e-06	butyrophilin subfamily 2 member A2 [Source:HGNC Symbol;Acc:HGNC:1137]
RP11-117L5.1	6.58361	3.06346	2.24013	3.08487e-06
COL13A1	9.28625	2.65224	3.60299	3.15593e-06	collagen type XIII alpha 1 chain [Source:HGNC Symbol;Acc:HGNC:2190]
RP11-401P9.5	1.11678	0.134035	8.3987	3.44584e-06
C5orf63	0.515054	0.00428214	118.05	3.56019e-06	chromosome 5 open reading frame 63 [Source:HGNC Symbol;Acc:HGNC:40051]
PDE1C	1.29887	0.539709	2.49926	3.60316e-06	phosphodiesterase 1C [Source:HGNC Symbol;Acc:HGNC:8776]
TRPM4	42.7781	19.5273	2.30153	3.71395e-06	transient receptor potential cation channel subfamily M member 4 [Source:HGNC Symbol;Acc:HGNC:17993]
AC073283.4	7.34265	2.97631	2.59422	3.77538e-06
RP11-229P13.23	43.2295	17.6776	2.56677	3.78187e-06
C9orf3	5.99703	2.68901	2.32557	3.91342e-06	chromosome 9 open reading frame 3 [Source:HGNC Symbol;Acc:HGNC:1361]
CTD-2514K5.4	36.6158	13.2605	2.92854	3.91342e-06
ACTA2	12.4468	3.11141	4.18749	3.9377e-06	actin, alpha 2, smooth muscle, aorta [Source:HGNC Symbol;Acc:HGNC:130]
RF01956	549.619	187.699	3.04763	4.03582e-06	RFAM
HKR1	26.6461	1.52966	17.8776	4.04163e-06	HKR1, GLI-Kruppel zinc finger family member [Source:HGNC Symbol;Acc:HGNC:4928]
RP5-855D21.3	8.41267	1.73599	4.97835	4.04163e-06
SNAI2	5.81721	2.47135	2.45221	4.09984e-06	snail family transcriptional repressor 2 [Source:HGNC Symbol;Acc:HGNC:11094]
PCDH12	3.92119	1.81538	2.24378	4.30677e-06	protocadherin 12 [Source:HGNC Symbol;Acc:HGNC:8657]
RP11-1060J15.4	3.0441	0.315071	10.0654	4.36071e-06
AC005618.6	3.90709	1.23206	3.32531	4.52226e-06
PRDX4	79.1086	38.6426	2.15271	4.5923e-06	peroxiredoxin 4 [Source:HGNC Symbol;Acc:HGNC:17169]
SLC30A2	3.4516	0.346508	10.836	4.61273e-06	solute carrier family 30 member 2 [Source:HGNC Symbol;Acc:HGNC:11013]
RP5-1055C14.7	13.4723	6.80392	2.07301	4.97e-06
BAZ1A	12.606	6.28419	2.07416	4.99271e-06	bromodomain adjacent to zinc finger domain 1A [Source:HGNC Symbol;Acc:HGNC:960]
CCDC8	9.43037	3.031	3.3022	5.09881e-06	coiled-coil domain containing 8 [Source:HGNC Symbol;Acc:HGNC:25367]
SPARC	124.761	39.9403	3.32988	5.3886e-06	secreted protein acidic and cysteine rich [Source:HGNC Symbol;Acc:HGNC:11219]
ALDH1A3	2.41307	0.946946	2.6535	5.43895e-06	aldehyde dehydrogenase 1 family member A3 [Source:HGNC Symbol;Acc:HGNC:409]
EIF5A2	3.30935	1.22854	2.8095	5.52446e-06	eukaryotic translation initiation factor 5A2 [Source:HGNC Symbol;Acc:HGNC:3301]
TLE3	46.0538	21.265	2.27624	5.63132e-06	transducin like enhancer of split 3 [Source:HGNC Symbol;Acc:HGNC:11839]
SOX15	13.3558	4.74049	2.99207	5.88145e-06	SRY-box 15 [Source:HGNC Symbol;Acc:HGNC:11196]
CHST8	106.371	38.1024	2.98199	5.94574e-06	carbohydrate sulfotransferase 8 [Source:HGNC Symbol;Acc:HGNC:15993]
BMPER	9.79059	2.60529	3.88018	6.465e-06	BMP binding endothelial regulator [Source:HGNC Symbol;Acc:HGNC:24154]
BDKRB2	2.36571	0.448396	5.74801	6.49493e-06	bradykinin receptor B2 [Source:HGNC Symbol;Acc:HGNC:1030]
PROX1	27.8103	11.4696	2.49002	7.00293e-06	prospero homeobox 1 [Source:HGNC Symbol;Acc:HGNC:9459]
RAB9A	20.2041	9.99249	2.12179	7.04479e-06	RAB9A, member RAS oncogene family [Source:HGNC Symbol;Acc:HGNC:9792]
RYR2	3.68065	1.81121	2.11818	7.07185e-06	ryanodine receptor 2 [Source:HGNC Symbol;Acc:HGNC:10484]
PLCD1	47.6072	14.8411	3.41802	7.17499e-06	phospholipase C delta 1 [Source:HGNC Symbol;Acc:HGNC:9060]
SYT2	22.7285	9.29212	2.58437	7.28826e-06	synaptotagmin 2 [Source:HGNC Symbol;Acc:HGNC:11510]
RP11-32B5.7	0.454882	0	134.186	7.59713e-06
RF01955	367.986	136.657	2.78468	8.05371e-06	RFAM
EGFR	11.3143	5.34896	2.23378	8.47761e-06	epidermal growth factor receptor [Source:HGNC Symbol;Acc:HGNC:3236]
CNOT3	0.367153	0.167526	2.28049	8.49723e-06	CCR4-NOT transcription complex subunit 3 [Source:HGNC Symbol;Acc:HGNC:7879]
SDK1	32.7038	13.6979	2.54102	8.56377e-06	sidekick cell adhesion molecule 1 [Source:HGNC Symbol;Acc:HGNC:19307]
RP11-255H23.4	5.29967	1.44543	3.78378	8.70292e-06
MIR4683	74.6541	17.4956	4.4948	8.95967e-06	microRNA 4683 [Source:HGNC Symbol;Acc:HGNC:41883]
COL6A6	0.782736	0.155806	5.3405	9.19938e-06	collagen type VI alpha 6 chain [Source:HGNC Symbol;Acc:HGNC:27023]
FBXL7	15.2547	6.33065	2.55082	9.3733e-06	F-box and leucine rich repeat protein 7 [Source:HGNC Symbol;Acc:HGNC:13604]
ZNF75A	17.3091	8.30754	2.15151	9.42614e-06	zinc finger protein 75a [Source:HGNC Symbol;Acc:HGNC:13146]
RHOXF1	2.4302	0	130.501	9.42614e-06	Rhox homeobox family member 1 [Source:HGNC Symbol;Acc:HGNC:29993]
RP11-434E6.4	6.8892	2.01179	3.59236	9.656e-06
TLX1NB	1.14526	0	145.026	1.0449e-05	TLX1 neighbor [Source:HGNC Symbol;Acc:HGNC:37183]
DUSP6	49.0545	19.2242	2.63785	1.05675e-05	dual specificity phosphatase 6 [Source:HGNC Symbol;Acc:HGNC:3072]
SHB	14.8558	7.03435	2.22095	1.06306e-05	SH2 domain containing adaptor protein B [Source:HGNC Symbol;Acc:HGNC:10838]
RF01957	384.509	148.428	2.70002	1.12219e-05	RFAM
RP11-229C3.2	4.72523	0.29927	15.7059	1.12841e-05
C10orf128	1.92577	0.265865	7.5496	1.1517e-05	chromosome 10 open reading frame 128 [Source:HGNC Symbol;Acc:HGNC:27274]
MACROD1	40.4117	18.7309	2.27723	1.16574e-05	MACRO domain containing 1 [Source:HGNC Symbol;Acc:HGNC:29598]
RP11-295M18.5	4.53698	0.140586	32.6733	1.31474e-05
OPRK1	5.16996	2.31932	2.33122	1.32525e-05	opioid receptor kappa 1 [Source:HGNC Symbol;Acc:HGNC:8154]
ZNF527	6.83	3.09724	2.28565	1.33036e-05	zinc finger protein 527 [Source:HGNC Symbol;Acc:HGNC:29385]
SERPING1	54.6128	18.1586	3.1413	1.36404e-05	serpin family G member 1 [Source:HGNC Symbol;Acc:HGNC:1228]
SMAD7	7.90001	3.95918	2.09573	1.39425e-05	SMAD family member 7 [Source:HGNC Symbol;Acc:HGNC:6773]
ID2	82.3371	18.538	4.5498	1.58307e-05	inhibitor of DNA binding 2 [Source:HGNC Symbol;Acc:HGNC:5361]
KCNK9	1.95409	0.22157	9.01223	1.66381e-05	potassium two pore domain channel subfamily K member 9 [Source:HGNC Symbol;Acc:HGNC:6283]
CD163	0.652113	0.0756686	9.14801	1.71761e-05	CD163 molecule [Source:HGNC Symbol;Acc:HGNC:1631]
RP11-399O19.5	3.83614	1.10101	3.67169	1.7271e-05
CYP27C1	19.7292	8.73031	2.33331	1.7486e-05	cytochrome P450 family 27 subfamily C member 1 [Source:HGNC Symbol;Acc:HGNC:33480]
RAB26	110.303	31.3061	3.78799	1.78211e-05	RAB26, member RAS oncogene family [Source:HGNC Symbol;Acc:HGNC:14259]
FREM3	0.547572	0.0483094	11.4654	1.98645e-05	FRAS1 related extracellular matrix 3 [Source:HGNC Symbol;Acc:HGNC:25172]
CTC-558O2.1	4.753	1.6285	3.05453	2.18645e-05
SURF1	57.4073	30.172	2.00231	2.21937e-05	SURF1, cytochrome c oxidase assembly factor [Source:HGNC Symbol;Acc:HGNC:11474]
SIX4	10.6076	2.43366	4.51559	2.41109e-05	SIX homeobox 4 [Source:HGNC Symbol;Acc:HGNC:10890]
LINC00921	1.3869	0.216356	6.82651	2.43858e-05	long intergenic non-protein coding RNA 921 [Source:HGNC Symbol;Acc:HGNC:26830]
EFEMP1	16.2308	4.51319	3.7534	2.4415e-05	EGF containing fibulin extracellular matrix protein 1 [Source:HGNC Symbol;Acc:HGNC:3218]
POLR2J2	7.65925	2.34029	3.48864	2.44425e-05	RNA polymerase II subunit J2 [Source:HGNC Symbol;Acc:HGNC:23208]
RAB40A	6.27553	2.50036	2.58129	2.53357e-05	RAB40A, member RAS oncogene family [Source:HGNC Symbol;Acc:HGNC:18283]
CTD-3032H12.2	14.5567	2.20438	6.76631	2.64103e-05
RP11-528M18.2	26.3376	12.0449	2.27611	2.66507e-05
GCNT4	2.4086	0.494737	4.96377	2.73913e-05	glucosaminyl (N-acetyl) transferase 4, core 2 [Source:HGNC Symbol;Acc:HGNC:17973]
ACVR1	31.5951	12.6395	2.66636	2.77362e-05	activin A receptor type 1 [Source:HGNC Symbol;Acc:HGNC:171]
CH17-140K24.2	7.46794	2.37829	3.29874	2.7752e-05
QRICH2	24.8537	10.686	2.43963	2.78474e-05	glutamine rich 2 [Source:HGNC Symbol;Acc:HGNC:25326]
CCDC60	0.863868	0.00980078	88.1764	2.79677e-05	coiled-coil domain containing 60 [Source:HGNC Symbol;Acc:HGNC:28610]
TRIM61	4.52431	1.51815	3.08485	2.9461e-05	tripartite motif containing 61 [Source:HGNC Symbol;Acc:HGNC:24339]
LHX2	5.02926	1.46941	3.61199	2.9494e-05	LIM homeobox 2 [Source:HGNC Symbol;Acc:HGNC:6594]
LL0XNC01-250H12.3	17.9678	7.03977	2.64089	3.11605e-05
MRPL45	1.43059	0.349732	4.26927	3.12123e-05	mitochondrial ribosomal protein L45 [Source:HGNC Symbol;Acc:HGNC:16651]
RP11-15A1.2	5.53157	0.469319	12.2882	3.28973e-05
LHFPL1	3.47913	0.811851	4.48648	3.33078e-05	LHFPL tetraspan subfamily member 1 [Source:HGNC Symbol;Acc:HGNC:6587]
NKX1-2	11.2457	3.01147	3.94312	3.41141e-05	NK1 homeobox 2 [Source:HGNC Symbol;Acc:HGNC:31652]
SPTSSB	15.1187	6.24182	2.52294	3.41482e-05	serine palmitoyltransferase small subunit B [Source:HGNC Symbol;Acc:HGNC:24045]
REP15	3.41811	0.498952	7.17324	3.42332e-05	RAB15 effector protein [Source:HGNC Symbol;Acc:HGNC:33748]
MIR210HG	0.510316	0.00648732	83.8104	3.42538e-05	MIR210 host gene [Source:HGNC Symbol;Acc:HGNC:39524]
GPR50	38.9825	15.8295	2.59404	3.5865e-05	G protein-coupled receptor 50 [Source:HGNC Symbol;Acc:HGNC:4506]
RP5-916L7.1	0.264313	0	115.041	3.61562e-05
DACH2	32.9412	11.03	3.03802	3.61562e-05	dachshund family transcription factor 2 [Source:HGNC Symbol;Acc:HGNC:16814]
RP11-17A4.2	1.90729	0.213223	9.73763	3.75817e-05
HEYL	8.30126	1.63541	5.36509	3.82421e-05	hes related family bHLH transcription factor with YRPW motif-like [Source:HGNC Symbol;Acc:HGNC:4882]
NDST4	17.7736	6.44539	2.82859	3.87247e-05	N-deacetylase and N-sulfotransferase 4 [Source:HGNC Symbol;Acc:HGNC:20779]
VSTM4	4.03851	1.83228	2.27893	3.90488e-05	V-set and transmembrane domain containing 4 [Source:HGNC Symbol;Acc:HGNC:26470]
CPNE9	25.8802	8.79455	3.16177	3.91338e-05	copine family member 9 [Source:HGNC Symbol;Acc:HGNC:24336]
ADPRHL1	3.48922	1.56753	2.32731	3.94832e-05	ADP-ribosylhydrolase like 1 [Source:HGNC Symbol;Acc:HGNC:21303]
AP000997.2	0.291309	0.0225934	13.4888	4.09502e-05	Clone-based (Ensembl) gene
RP11-482H16.1	14.0021	5.151	2.77406	4.21548e-05
SMAD9	12.9576	5.49228	2.44829	4.22302e-05	SMAD family member 9 [Source:HGNC Symbol;Acc:HGNC:6774]
RP11-463O12.3	44.2276	22.0183	2.08779	4.23233e-05
LINC00304	11.3476	4.79966	2.4351	4.31199e-05	long intergenic non-protein coding RNA 304 [Source:HGNC Symbol;Acc:HGNC:26713]
RP11-90J7.3	4.30218	0.640404	6.95521	4.31287e-05
TIGD7	15.658	7.21607	2.23394	4.51056e-05	tigger transposable element derived 7 [Source:HGNC Symbol;Acc:HGNC:18331]
NTRK1	60.4808	21.1787	3.0655	4.54312e-05	neurotrophic receptor tyrosine kinase 1 [Source:HGNC Symbol;Acc:HGNC:8031]
RP11-613D13.7	1.06084	0.0235404	46.6374	4.5432e-05
FLRT2	1.9248	0.927846	2.14418	4.56593e-05	fibronectin leucine rich transmembrane protein 2 [Source:HGNC Symbol;Acc:HGNC:3761]
ANO5	28.0675	12.0773	2.38596	4.73283e-05	anoctamin 5 [Source:HGNC Symbol;Acc:HGNC:27337]
RP11-247A12.8	16.5092	5.2075	3.30827	4.76697e-05
ATP11A	73.9445	34.7835	2.26196	4.81924e-05	ATPase phospholipid transporting 11A [Source:HGNC Symbol;Acc:HGNC:13552]
RP11-87C12.5	7.77262	3.06551	2.63075	5.14145e-05
VWA5B2	77.1915	36.6864	2.17167	5.18199e-05	von Willebrand factor A domain containing 5B2 [Source:HGNC Symbol;Acc:HGNC:25144]
HOXD9	2.61682	0.6013	4.60409	5.32554e-05	homeobox D9 [Source:HGNC Symbol;Acc:HGNC:5140]
KCNIP1	21.8204	11.4312	2.0128	5.65806e-05	potassium voltage-gated channel interacting protein 1 [Source:HGNC Symbol;Acc:HGNC:15521]
GPR62	12.8823	6.42958	2.08897	5.70542e-05	G protein-coupled receptor 62 [Source:HGNC Symbol;Acc:HGNC:13301]
ZNF703	11.623	3.92456	3.07355	5.84883e-05	zinc finger protein 703 [Source:HGNC Symbol;Acc:HGNC:25883]
GS1-72M22.1	1819.26	738.355	2.57348	5.90731e-05
AC068282.3	3.84142	1.52508	2.60605	6.01755e-05
GADD45G	81.2815	25.7835	3.40087	6.12589e-05	growth arrest and DNA damage inducible gamma [Source:HGNC Symbol;Acc:HGNC:4097]
FNDC8	6.58551	2.66926	2.56341	6.35627e-05	fibronectin type III domain containing 8 [Source:HGNC Symbol;Acc:HGNC:25286]
KB-1517D11.4	2.14415	0.605048	3.65691	6.71067e-05
ECHDC3	1.87078	0.0170221	114.808	6.71067e-05	enoyl-CoA hydratase domain containing 3 [Source:HGNC Symbol;Acc:HGNC:23489]
RP3-416J7.4	0.688823	0	97.9126	6.74985e-05
RP11-171I2.4	5.12272	0.100361	52.0602	6.99797e-05
BAG3	34.5265	14.9396	2.44102	7.33742e-05	BCL2 associated athanogene 3 [Source:HGNC Symbol;Acc:HGNC:939]
GYPC	64.1384	22.3945	3.07948	7.83876e-05	glycophorin C (Gerbich blood group) [Source:HGNC Symbol;Acc:HGNC:4704]
ARHGAP10	9.49684	4.23789	2.38103	8.28483e-05	Rho GTPase activating protein 10 [Source:HGNC Symbol;Acc:HGNC:26099]
RP11-30J20.1	0.729939	0	105.081	8.47733e-05
EPAS1	1.52258	0.209019	7.81906	8.59667e-05	endothelial PAS domain protein 1 [Source:HGNC Symbol;Acc:HGNC:3374]
RP11-171I2.5	4.2937	0.0573878	77.6831	9.18576e-05
RP3-329A5.4	14.4293	7.41968	2.02833	9.21502e-05
PSCA	2.40591	0.354803	7.35162	9.63422e-05	prostate stem cell antigen [Source:HGNC Symbol;Acc:HGNC:9500]
SCART1	6.83827	2.61591	2.74663	9.80291e-05	scavenger receptor family member expressed on T cells 1 [Source:HGNC Symbol;Acc:HGNC:32411]
GAS2L3	7.22009	2.94875	2.54127	0.000104325	growth arrest specific 2 like 3 [Source:HGNC Symbol;Acc:HGNC:27475]
CYP2E1	7.94626	2.26717	3.6359	0.000106193	cytochrome P450 family 2 subfamily E member 1 [Source:HGNC Symbol;Acc:HGNC:2631]
SNX33	18.5933	8.81281	2.24846	0.000108715	sorting nexin 33 [Source:HGNC Symbol;Acc:HGNC:28468]
PEPD	70.2322	33.3353	2.22519	0.000109716	peptidase D [Source:HGNC Symbol;Acc:HGNC:8840]
CCDC141	0.200298	0.0231067	8.93029	0.000110758	coiled-coil domain containing 141 [Source:HGNC Symbol;Acc:HGNC:26821]
FAM101A	20.3504	10.6815	2.01422	0.000111704
ITPR1	1.53692	0.60939	2.64563	0.000112825	inositol 1,4,5-trisphosphate receptor type 1 [Source:HGNC Symbol;Acc:HGNC:6180]
ARHGAP9	2.24116	0.766078	3.06027	0.000113147	Rho GTPase activating protein 9 [Source:HGNC Symbol;Acc:HGNC:14130]
2020-03-10	1.1723	0.270735	4.47118	0.000113792	membrane associated ring-CH-type finger 10 [Source:HGNC Symbol;Acc:HGNC:26655]
MNX1	4.65367	1.87656	2.59335	0.000118758	motor neuron and pancreas homeobox 1 [Source:HGNC Symbol;Acc:HGNC:4979]
MEGF11	1.22707	0.38536	3.26347	0.000119993	multiple EGF like domains 11 [Source:HGNC Symbol;Acc:HGNC:29635]
NR2F2	1.01942	0.135741	7.76142	0.000123736	nuclear receptor subfamily 2 group F member 2 [Source:HGNC Symbol;Acc:HGNC:7976]
NEFM	2827.44	1263.87	2.32345	0.000124003	neurofilament medium [Source:HGNC Symbol;Acc:HGNC:7734]
PDZRN3	15.4734	5.97876	2.73662	0.000124382	PDZ domain containing ring finger 3 [Source:HGNC Symbol;Acc:HGNC:17704]
CTB-113P19.1	13.5258	4.20971	3.43366	0.000127195
ZIC1	0.412304	0.0151021	27.3508	0.000130852	Zic family member 1 [Source:HGNC Symbol;Acc:HGNC:12872]
SORCS2	64.8428	29.1102	2.36571	0.000132796	sortilin related VPS10 domain containing receptor 2 [Source:HGNC Symbol;Acc:HGNC:16698]
HSD17B10	124.732	61.7477	2.13754	0.000136113	hydroxysteroid 17-beta dehydrogenase 10 [Source:HGNC Symbol;Acc:HGNC:4800]
GPR142	7.31368	0.927138	8.64786	0.000141893	G protein-coupled receptor 142 [Source:HGNC Symbol;Acc:HGNC:20088]
ERICH3	0.924774	0.32558	2.93506	0.000144757	glutamate rich 3 [Source:HGNC Symbol;Acc:HGNC:25346]
RP11-199F6.9	4.40511	1.37066	3.36016	0.000145552
IFI27L1	6.1634	0.885234	7.24311	0.000149584	interferon alpha inducible protein 27 like 1 [Source:HGNC Symbol;Acc:HGNC:19754]
SOX14	6.56847	2.11987	3.27323	0.000151	SRY-box 14 [Source:HGNC Symbol;Acc:HGNC:11193]
RP4-773A18.10	53.1322	27.3238	2.05845	0.000151992
RFLNB	8.51751	4.33091	2.04975	0.000154858	refilin B [Source:HGNC Symbol;Acc:HGNC:28705]
MDK	660.335	242.843	2.8851	0.000158561	midkine [Source:HGNC Symbol;Acc:HGNC:6972]
TLE6	3.14336	1.25188	2.62001	0.000160729	transducin like enhancer of split 6 [Source:HGNC Symbol;Acc:HGNC:30788]
FAM212B	51.9617	26.8277	2.05053	0.000161747	family with sequence similarity 212 member B [Source:HGNC Symbol;Acc:HGNC:28045]
RP11-21L23.2	4.14006	2.01403	2.16225	0.000165602
SP6	4.08951	2.14002	2.007	0.000179399	Sp6 transcription factor [Source:HGNC Symbol;Acc:HGNC:14530]
SP9	1.99065	0.382936	5.59306	0.000180522	Sp9 transcription factor [Source:HGNC Symbol;Acc:HGNC:30690]
NKAIN3	8.72733	3.69571	2.47661	0.000180522	sodium/potassium transporting ATPase interacting 3 [Source:HGNC Symbol;Acc:HGNC:26829]
SLC38A5	5.67925	1.90516	3.16339	0.000192158	solute carrier family 38 member 5 [Source:HGNC Symbol;Acc:HGNC:18070]
TLX2	3.07839	0.520716	6.12252	0.000192566	T cell leukemia homeobox 2 [Source:HGNC Symbol;Acc:HGNC:5057]
HAND2	1.29124	0.128943	10.8772	0.000200137	heart and neural crest derivatives expressed 2 [Source:HGNC Symbol;Acc:HGNC:4808]
RP11-276H19.2	14.694	4.17982	3.64657	0.000203236
ZNF233	4.02917	1.58443	2.66073	0.000210799	zinc finger protein 233 [Source:HGNC Symbol;Acc:HGNC:30946]
FRMD6	5.41904	2.25479	2.49942	0.000231298	FERM domain containing 6 [Source:HGNC Symbol;Acc:HGNC:19839]
WBSCR17	27.3341	14.2595	2.01655	0.0002339
CBFB	58.7295	25.649	2.34795	0.000236723	core-binding factor beta subunit [Source:HGNC Symbol;Acc:HGNC:1539]
HCG11	6.14429	3.19269	2.01191	0.000242704	HLA complex group 11 (non-protein coding) [Source:HGNC Symbol;Acc:HGNC:17707]
RP11-335K5.2	3.97428	0.764524	5.35688	0.000245853
SAPCD2	26.639	11.0317	2.553	0.000251236	suppressor APC domain containing 2 [Source:HGNC Symbol;Acc:HGNC:28055]
TRPM8	1.12819	0.409466	2.85139	0.000254479	transient receptor potential cation channel subfamily M member 8 [Source:HGNC Symbol;Acc:HGNC:17961]
ZNF829	2.76622	1.33115	2.15448	0.000255846	zinc finger protein 829 [Source:HGNC Symbol;Acc:HGNC:34032]
GS1-600G8.5	2.34205	0.18658	13.8283	0.000266807
TMEM187	14.859	5.79539	2.74092	0.000268712	transmembrane protein 187 [Source:HGNC Symbol;Acc:HGNC:13705]
AC116609.2	13.9353	2.266	6.73699	0.000269649	Clone-based (Ensembl) gene
RP4-625H18.2	1.88147	0.605293	3.18153	0.000277254
RP11-11N5.3	2.71831	0	80.8822	0.00028787
IGSF11	3.91468	1.53518	2.70276	0.000289427	immunoglobulin superfamily member 11 [Source:HGNC Symbol;Acc:HGNC:16669]
RP11-29A1.3	1.35399	0.0619723	23.9005	0.00029791
SMTNL2	31.2274	15.5232	2.13648	0.000299178	smoothelin like 2 [Source:HGNC Symbol;Acc:HGNC:24764]
SOX9	2.91953	0.675093	4.48807	0.000302619	SRY-box 9 [Source:HGNC Symbol;Acc:HGNC:11204]
AC007743.1	6.1968	3.11646	2.05872	0.000304467	Clone-based (Ensembl) gene
INSRR	10.8488	4.40116	2.60524	0.000304641	insulin receptor related receptor [Source:HGNC Symbol;Acc:HGNC:6093]
GATA2	4.51079	1.13657	4.31495	0.000325506	GATA binding protein 2 [Source:HGNC Symbol;Acc:HGNC:4171]
CCDC178	0.494727	0.0270786	18.018	0.000329126	coiled-coil domain containing 178 [Source:HGNC Symbol;Acc:HGNC:29588]
LINC00461	1.6972	0.75593	2.33719	0.000329503	long intergenic non-protein coding RNA 461 [Source:HGNC Symbol;Acc:HGNC:42810]
CHAD	1.8284	0.311185	6.25166	0.000332718	chondroadherin [Source:HGNC Symbol;Acc:HGNC:1909]
CDKN1A	72.5811	32.6892	2.37699	0.000350813	cyclin dependent kinase inhibitor 1A [Source:HGNC Symbol;Acc:HGNC:1784]
CTD-2311B13.7	0.294853	0	88.4688	0.000360681
ABHD12B	1.33648	0.179889	7.86438	0.000362434	abhydrolase domain containing 12B [Source:HGNC Symbol;Acc:HGNC:19837]
CTC-559E9.5	11.0121	4.52016	2.54415	0.000365045
AMIGO2	8.28222	2.92833	2.99451	0.000366186	adhesion molecule with Ig like domain 2 [Source:HGNC Symbol;Acc:HGNC:24073]
TLL1	0.640036	0.0694271	9.44141	0.000371242	tolloid like 1 [Source:HGNC Symbol;Acc:HGNC:11843]
SLC43A1	6.99243	3.36069	2.17962	0.000375127	solute carrier family 43 member 1 [Source:HGNC Symbol;Acc:HGNC:9225]
SSPO	6.47753	3.23296	2.10557	0.000375531	SCO-spondin [Source:HGNC Symbol;Acc:HGNC:21998]
RP11-157N3.1	9.01563	3.32371	2.8546	0.000381939
SAMD9	0.172435	0	83.0992	0.000382574	sterile alpha motif domain containing 9 [Source:HGNC Symbol;Acc:HGNC:1348]
FOXG1	0.411844	0.0233495	18.9888	0.000397278	forkhead box G1 [Source:HGNC Symbol;Acc:HGNC:3811]
CTA-109P11.4	5.57633	0.597357	10.2832	0.000408839
INHBE	73.9939	26.0462	3.08383	0.000409731	inhibin beta E subunit [Source:HGNC Symbol;Acc:HGNC:24029]
SLC35E3	3.77646	1.952	2.00797	0.000414487	solute carrier family 35 member E3 [Source:HGNC Symbol;Acc:HGNC:20864]
RP3-369A17.6	21.2572	7.74599	2.8095	0.000414487
AC011306.2	18.9625	7.08112	2.73604	0.000425912
RP11-152N13.16	4.14298	1.12612	3.85276	0.000429564
CHRNG	1.3806	0.187875	8.07787	0.000447335	cholinergic receptor nicotinic gamma subunit [Source:HGNC Symbol;Acc:HGNC:1967]
RF01967	46.7893	16.7369	2.90331	0.000457907	RFAM
MT-TF	4056.64	2061.79	2.07464	0.000457907	mitochondrially encoded tRNA phenylalanine [Source:HGNC Symbol;Acc:HGNC:7481]
PAX8	0.471651	0.0186939	25.7642	0.00047202	paired box 8 [Source:HGNC Symbol;Acc:HGNC:8622]
PDX1	0.765765	0.0112233	69.4001	0.000485117	pancreatic and duodenal homeobox 1 [Source:HGNC Symbol;Acc:HGNC:6107]
RP11-406A9.2	0.668304	0	79.7867	0.000505748
CDX2	1.08286	0.179319	6.47611	0.000517167	caudal type homeobox 2 [Source:HGNC Symbol;Acc:HGNC:1806]
LA16c-381G6.1	9.08997	3.43029	2.77429	0.000532639
CCDC85A	9.88568	3.93641	2.55866	0.000569069	coiled-coil domain containing 85A [Source:HGNC Symbol;Acc:HGNC:29400]
CLEC4F	2.85097	0.940197	3.17299	0.000586983	C-type lectin domain family 4 member F [Source:HGNC Symbol;Acc:HGNC:25357]
RP11-856M7.2	4.12151	0.778612	5.54525	0.000592121
TGFB1	23.558	8.83665	2.88307	0.000593057	transforming growth factor beta 1 [Source:HGNC Symbol;Acc:HGNC:11766]
RP11-65L3.2	0.971428	0.0899419	11.2065	0.000636927
CUTA	9.70157	2.50822	4.02301	0.000682137	cutA divalent cation tolerance homolog [Source:HGNC Symbol;Acc:HGNC:21101]
MRC2	20.3966	8.15177	2.67188	0.000693709	mannose receptor C type 2 [Source:HGNC Symbol;Acc:HGNC:16875]
BTBD17	53.9577	22.0952	2.61413	0.000694733	BTB domain containing 17 [Source:HGNC Symbol;Acc:HGNC:33758]
SYTL4	0.682882	0.203584	3.57403	0.000699228	synaptotagmin like 4 [Source:HGNC Symbol;Acc:HGNC:15588]
FEZF1	12.0849	0.460756	27.5903	0.00070002	FEZ family zinc finger 1 [Source:HGNC Symbol;Acc:HGNC:22788]
RP11-34F13.2	2.15031	0.525744	4.16118	0.000713623
REEP6	11.6703	5.9555	2.06524	0.000714101	receptor accessory protein 6 [Source:HGNC Symbol;Acc:HGNC:30078]
AC007319.1	1.36869	0.0785748	17.4743	0.000724642	Clone-based (Ensembl) gene
LRRIQ3	0.465983	0.041859	11.499	0.000727572	leucine rich repeats and IQ motif containing 3 [Source:HGNC Symbol;Acc:HGNC:28318]
SLC25A6	4.84686	1.66721	3.11508	0.000742277	solute carrier family 25 member 6 [Source:HGNC Symbol;Acc:HGNC:10992]
NUDT13	4.73534	2.02228	2.45356	0.000746352	nudix hydrolase 13 [Source:HGNC Symbol;Acc:HGNC:18827]
CXorf46	5.3252	0.573126	9.79137	0.000767884
KCNAB3	4.67934	1.77201	2.71725	0.000769561	potassium voltage-gated channel subfamily A regulatory beta subunit 3 [Source:HGNC Symbol;Acc:HGNC:6230]
GATA3	1.50335	0.24572	6.75972	0.000777322	GATA binding protein 3 [Source:HGNC Symbol;Acc:HGNC:4172]
S100A11	123.029	34.1642	3.88212	0.000787239	S100 calcium binding protein A11 [Source:HGNC Symbol;Acc:HGNC:10488]
CTD-3035K23.3	12.5859	4.44139	3.05083	0.000820655
POTEG	0.451257	0	68.6685	0.000835866	POTE ankyrin domain family member G [Source:HGNC Symbol;Acc:HGNC:33896]
ZBTB16	7.55364	2.65702	3.07203	0.000836461	zinc finger and BTB domain containing 16 [Source:HGNC Symbol;Acc:HGNC:12930]
RP11-54O7.3	74.0801	37.8684	2.02044	0.000850222
RP11-436D23.1	1.12224	0.200675	5.67774	0.000853562
AC005609.16	10.4172	4.74464	2.28438	0.000853654
MNX1-AS1	2.42786	0.410285	6.04242	0.000861228	MNX1 antisense RNA 1 (head to head) [Source:HGNC Symbol;Acc:HGNC:48954]
CTD-3064C13.1	52.2542	22.4685	2.41897	0.000941214
CTD-2545M3.8	21.9051	9.60362	2.41533	0.000945983
NXPH1	2.7673	0.890153	3.23408	0.000950764	neurexophilin 1 [Source:HGNC Symbol;Acc:HGNC:20693]
NUTM2G	2.40599	1.08746	2.3097	0.000962411	NUT family member 2G [Source:HGNC Symbol;Acc:HGNC:23449]
C1orf53	11.4255	4.67291	2.5765	0.000968552	chromosome 1 open reading frame 53 [Source:HGNC Symbol;Acc:HGNC:30003]
RP1-97J1.2	1.22227	0	64.336	0.000987858
OR7A5	0.400205	0.0263804	15.9393	0.000988615	olfactory receptor family 7 subfamily A member 5 [Source:HGNC Symbol;Acc:HGNC:8368]
ZBTB18	43.1686	22.8223	2.00618	0.000992148	zinc finger and BTB domain containing 18 [Source:HGNC Symbol;Acc:HGNC:13030]
PCDHB6	3.2397	1.56729	2.1565	0.00100147	protocadherin beta 6 [Source:HGNC Symbol;Acc:HGNC:8691]
RP11-656G9.3	3.76318	0.317201	12.4341	0.0010043
MYL1	1.56495	0.0491605	35.7715	0.00100926	myosin light chain 1 [Source:HGNC Symbol;Acc:HGNC:7582]
GSG1	2.17406	0.502271	4.65468	0.00101138	germ cell associated 1 [Source:HGNC Symbol;Acc:HGNC:19716]
LINC00934	0.707912	0.0445361	15.5668	0.0010588	long intergenic non-protein coding RNA 934 [Source:HGNC Symbol;Acc:HGNC:27059]
NTF3	3.903	0.902077	4.60519	0.00106234	neurotrophin 3 [Source:HGNC Symbol;Acc:HGNC:8023]
MAML2	1.6479	0.569067	2.96132	0.00107132	mastermind like transcriptional coactivator 2 [Source:HGNC Symbol;Acc:HGNC:16259]
XIRP1	0.670755	0.131722	5.5421	0.00108542	xin actin binding repeat containing 1 [Source:HGNC Symbol;Acc:HGNC:14301]
PIWIL2	2.72624	1.13492	2.56814	0.00109905	piwi like RNA-mediated gene silencing 2 [Source:HGNC Symbol;Acc:HGNC:17644]
NHSL1	8.66374	4.00683	2.2633	0.00112396	NHS like 1 [Source:HGNC Symbol;Acc:HGNC:21021]
CRYBA2	6.14685	1.08889	5.9258	0.00113091	crystallin beta A2 [Source:HGNC Symbol;Acc:HGNC:2395]
RP11-317P15.4	1.96822	0.445484	4.67158	0.00115015
TSPAN9	47.8696	23.3868	2.18993	0.00115085	tetraspanin 9 [Source:HGNC Symbol;Acc:HGNC:21640]
RP11-42B7.1	17.2308	5.9075	3.13322	0.00120354
NPTX2	53.4625	25.5189	2.23642	0.00123077	neuronal pentraxin 2 [Source:HGNC Symbol;Acc:HGNC:7953]
TMEM163	119.13	51.5565	2.4483	0.00125252	transmembrane protein 163 [Source:HGNC Symbol;Acc:HGNC:25380]
HOXB8	1.2588	0.0298935	43.348	0.00125252	homeobox B8 [Source:HGNC Symbol;Acc:HGNC:5119]
GALNT18	31.6915	14.7223	2.2951	0.00129099	polypeptide N-acetylgalactosaminyltransferase 18 [Source:HGNC Symbol;Acc:HGNC:30488]
SNX20	0.654129	0.089278	7.31044	0.00129472	sorting nexin 20 [Source:HGNC Symbol;Acc:HGNC:30390]
RP11-467L19.16	1.39304	0	63.1346	0.00131446
RP11-507K2.3	2.43434	0.227699	11.2154	0.00132084
RPH3A	2.51361	1.09235	2.3717	0.00134638	rabphilin 3A [Source:HGNC Symbol;Acc:HGNC:17056]
BEX2	520.051	269.81	2.04408	0.00135205	brain expressed X-linked 2 [Source:HGNC Symbol;Acc:HGNC:30933]
HOXD8	1.52797	0.420533	3.73286	0.00141056	homeobox D8 [Source:HGNC Symbol;Acc:HGNC:5139]
AC090044.1	0.358385	0.00710979	49.6909	0.00141056	Clone-based (Ensembl) gene
SLC43A2	0.519586	0.220975	2.46064	0.00141102	solute carrier family 43 member 2 [Source:HGNC Symbol;Acc:HGNC:23087]
RP11-438E5.1	1.75022	0.499443	3.70966	0.0014195
RP11-171I2.3	2.06719	0	64.9108	0.00143161
RP11-805F19.3	0.804763	0.0541958	16.1538	0.00145406
ARHGAP15	0.559767	0.0626813	9.63817	0.00156193	Rho GTPase activating protein 15 [Source:HGNC Symbol;Acc:HGNC:21030]
RP11-514P8.12	53.2393	20.6155	2.79235	0.00156327
HRC	26.8162	7.9114	3.70637	0.00160376	histidine rich calcium binding protein [Source:HGNC Symbol;Acc:HGNC:5178]
ATP2B3	23.6021	12.1157	2.06072	0.00167017	ATPase plasma membrane Ca2+ transporting 3 [Source:HGNC Symbol;Acc:HGNC:816]
RP11-669N7.3	0.620428	0	69.1766	0.00167017
STOML3	0.438364	0	66.6718	0.00171232	stomatin like 3 [Source:HGNC Symbol;Acc:HGNC:19420]
PCDHB7	1.4503	0.497693	2.9932	0.00173021	protocadherin beta 7 [Source:HGNC Symbol;Acc:HGNC:8692]
CTC-558O2.2	15.3185	6.993	2.27989	0.00173766
TCF7L1	14.6244	3.8998	3.98546	0.00176009	transcription factor 7 like 1 [Source:HGNC Symbol;Acc:HGNC:11640]
HAND2-AS1	0.17614	0.0261412	7.30831	0.00177434	HAND2 antisense RNA 1 (head to head) [Source:HGNC Symbol;Acc:HGNC:48872]
AVIL	13.3487	6.65307	2.0958	0.00182756	advillin [Source:HGNC Symbol;Acc:HGNC:14188]
RP11-729I10.2	1.95328	0	68.9327	0.00183078
HS3ST3B1	2.31755	0.811105	2.9537	0.00185275	heparan sulfate-glucosamine 3-sulfotransferase 3B1 [Source:HGNC Symbol;Acc:HGNC:5198]
IGF2	24.0969	3.43491	7.79591	0.00185914	insulin like growth factor 2 [Source:HGNC Symbol;Acc:HGNC:5466]
FOXP4	22.454	11.3039	2.09879	0.0018619	forkhead box P4 [Source:HGNC Symbol;Acc:HGNC:20842]
ADCY2	9.86873	4.47657	2.34961	0.00189707	adenylate cyclase 2 [Source:HGNC Symbol;Acc:HGNC:233]
RP11-714M23.2	0.903888	0.231353	4.08528	0.00189963
POLR2J3	6.32429	2.07161	3.34074	0.00193039	RNA polymerase II subunit J3 [Source:HGNC Symbol;Acc:HGNC:33853]
AC098617.1	0.390334	0.0350581	11.6219	0.00194951	Clone-based (Ensembl) gene
C10orf71	0.234234	0.00570587	43.122	0.00195626	chromosome 10 open reading frame 71 [Source:HGNC Symbol;Acc:HGNC:26973]
RP11-110I1.12	6.96194	3.52673	2.06578	0.00195839
H2AFJ	24.5292	10.9206	2.39446	0.00198441	H2A histone family member J [Source:HGNC Symbol;Acc:HGNC:14456]
RP11-889I17.2	32.0553	4.57418	7.79115	0.00203227
RP11-305F18.1	2.50368	0.056706	44.2506	0.00203286
PLEKHD1	1.60269	0.394051	4.34826	0.00206193	pleckstrin homology and coiled-coil domain containing D1 [Source:HGNC Symbol;Acc:HGNC:20148]
RP11-479H16.1	16.7236	7.69868	2.29391	0.00208257
LINC01402	4.30182	0.0883665	42.1494	0.00210326	long intergenic non-protein coding RNA 1402 [Source:HGNC Symbol;Acc:HGNC:50685]
RP11-356C4.5	15.481	5.91399	2.69163	0.00214707
RP11-685G9.4	2.5515	0.143376	17.3984	0.00214809
H19	0.700237	0.0232095	32.5437	0.00215058	H19, imprinted maternally expressed transcript (non-protein coding) [Source:HGNC Symbol;Acc:HGNC:4713]
RP11-287D1.4	1.68107	0.330707	5.35017	0.00215861
HOXB3	3.81163	1.15796	3.4732	0.00221064	homeobox B3 [Source:HGNC Symbol;Acc:HGNC:5114]
HS3ST4	6.99855	3.43995	2.0929	0.00221065	heparan sulfate-glucosamine 3-sulfotransferase 4 [Source:HGNC Symbol;Acc:HGNC:5200]
CRYBG3	24.1226	11.7525	2.15009	0.00222891	crystallin beta-gamma domain containing 3 [Source:HGNC Symbol;Acc:HGNC:34427]
AC005618.8	4.43378	0.412849	10.4437	0.00225469
ANKRD33B	9.04349	3.84593	2.53947	0.0022825	ankyrin repeat domain 33B [Source:HGNC Symbol;Acc:HGNC:35240]
RP11-1336O20.2	1.36197	0.310175	4.51888	0.00229894
RERG	4.86955	1.99711	2.55549	0.00230195	RAS like estrogen regulated growth inhibitor [Source:HGNC Symbol;Acc:HGNC:15980]
POU3F4	0.887431	0.179377	5.15193	0.00233705	POU class 3 homeobox 4 [Source:HGNC Symbol;Acc:HGNC:9217]
ADAMTS17	1.23994	0.512774	2.54829	0.0024911	ADAM metallopeptidase with thrombospondin type 1 motif 17 [Source:HGNC Symbol;Acc:HGNC:17109]
RP11-572N21.1	1.05505	0.213239	5.30387	0.00256155
SLC25A41	2.52062	0.837123	3.11434	0.0025627	solute carrier family 25 member 41 [Source:HGNC Symbol;Acc:HGNC:28533]
ZNF267	3.79825	1.9601	2.00812	0.00256554	zinc finger protein 267 [Source:HGNC Symbol;Acc:HGNC:13060]
AD001527.4	161.225	78.5781	2.19077	0.00264485
FIGF	1.19649	0.294156	4.25232	0.00267791
LA16c-360H6.3	7.23752	2.91784	2.60275	0.00269633
RF01969	54.0264	18.9828	2.92147	0.00272839	RFAM
EYA4	0.31139	0.046106	7.0863	0.00274536	EYA transcriptional coactivator and phosphatase 4 [Source:HGNC Symbol;Acc:HGNC:3522]
NPTX1	26.6587	13.8345	2.05369	0.0027506	neuronal pentraxin 1 [Source:HGNC Symbol;Acc:HGNC:7952]
C1QL1	28.3928	9.10273	3.41473	0.00276654	complement C1q like 1 [Source:HGNC Symbol;Acc:HGNC:24182]
RP11-502M1.2	3.31582	0.670199	5.00267	0.00280055
CTD-3220F14.2	4.76056	0.342556	13.5628	0.00282385
TFEB	5.89101	2.90357	2.16037	0.00282385	transcription factor EB [Source:HGNC Symbol;Acc:HGNC:11753]
CTD-2108O9.1	21.1205	3.28207	6.73346	0.00283498
RP11-815J21.2	13.7678	6.18603	2.34	0.00285216
ELFN1	87.2415	46.2007	2.01334	0.0028592	extracellular leucine rich repeat and fibronectin type III domain containing 1 [Source:HGNC Symbol;Acc:HGNC:33154]
ACTB	5653.81	2913.8	2.06394	0.00293545	actin beta [Source:HGNC Symbol;Acc:HGNC:132]
IGSF9B	42.3079	22.0187	2.05651	0.00294265	immunoglobulin superfamily member 9B [Source:HGNC Symbol;Acc:HGNC:32326]
ZNF502	4.42567	2.21379	2.10343	0.00295708	zinc finger protein 502 [Source:HGNC Symbol;Acc:HGNC:23718]
CTD-2340E1.3	5.91431	2.15862	2.85602	0.0029901
AC002454.1	3.23976	0.473374	7.15214	0.00306218	Clone-based (Ensembl) gene
CTC-504A5.1	1.19111	0.0476363	26.6431	0.00306433
RP11-123K3.9	41.1011	18.3469	2.39386	0.00306934
IL4R	8.44838	4.0133	2.22358	0.00311314	interleukin 4 receptor [Source:HGNC Symbol;Acc:HGNC:6015]
RP11-521M14.1	5.80904	1.47534	4.06804	0.00318189
AC090044.2	1.9604	0	68.9743	0.00325823
RP11-190J1.10	101.19	51.7491	2.07067	0.00331354
RP11-238K6.1	0.23482	0	65.4451	0.00331354
ZFPM2	0.802457	0.274535	3.07179	0.00331354	zinc finger protein, FOG family member 2 [Source:HGNC Symbol;Acc:HGNC:16700]
SAMD3	1.89874	0.755928	2.5833	0.00331867	sterile alpha motif domain containing 3 [Source:HGNC Symbol;Acc:HGNC:21574]
MBNL2	4.24355	2.17867	2.01643	0.00336698	muscleblind like splicing regulator 2 [Source:HGNC Symbol;Acc:HGNC:16746]
ATF7IP2	2.86125	1.25757	2.34192	0.00339248	activating transcription factor 7 interacting protein 2 [Source:HGNC Symbol;Acc:HGNC:20397]
RN7SKP208	5.6496	0.818176	7.16851	0.00345737	RNA, 7SK small nuclear pseudogene 208 [Source:HGNC Symbol;Acc:HGNC:45932]
RP11-514P8.11	43.1339	16.5575	2.82222	0.00357235
LINC00595	0.56786	0.148281	3.99478	0.00359096	long intergenic non-protein coding RNA 595 [Source:HGNC Symbol;Acc:HGNC:31430]
ZNF350	12.4468	6.38853	2.00562	0.0036074	zinc finger protein 350 [Source:HGNC Symbol;Acc:HGNC:16656]
CLCF1	5.5403	2.4788	2.35657	0.00363284	cardiotrophin like cytokine factor 1 [Source:HGNC Symbol;Acc:HGNC:17412]
RP11-467L19.14	0.226566	0	63.9212	0.0036788
RP11-382A18.1	1.27416	0.231002	5.81177	0.00369273
TMEM121	18.1227	6.90509	2.83599	0.00376824	transmembrane protein 121 [Source:HGNC Symbol;Acc:HGNC:20511]
FGFRL1	11.492	3.82194	3.27249	0.00377333	fibroblast growth factor receptor like 1 [Source:HGNC Symbol;Acc:HGNC:3693]
CAPN3	6.03924	3.08752	2.04882	0.00385713	calpain 3 [Source:HGNC Symbol;Acc:HGNC:1480]
AC073316.1	1.6235	0.248759	6.77212	0.0038815	Clone-based (Ensembl) gene
ADAMTS2	8.3877	2.4675	3.72082	0.00389552	ADAM metallopeptidase with thrombospondin type 1 motif 2 [Source:HGNC Symbol;Acc:HGNC:218]
NKX2-1	0.487311	0.034509	14.5921	0.00391558	NK2 homeobox 1 [Source:HGNC Symbol;Acc:HGNC:11825]
TGFBR2	0.967072	0.246723	4.10469	0.0039712	transforming growth factor beta receptor 2 [Source:HGNC Symbol;Acc:HGNC:11773]
ROR2	25.746	10.9117	2.51877	0.00397446	receptor tyrosine kinase like orphan receptor 2 [Source:HGNC Symbol;Acc:HGNC:10257]
TMC3	2.54967	0.912136	2.89716	0.00400715	transmembrane channel like 3 [Source:HGNC Symbol;Acc:HGNC:22995]
RP11-676J12.6	2.67188	0.327227	8.54198	0.00401925
LRRC3B	9.18925	3.88629	2.40717	0.00404469	leucine rich repeat containing 3B [Source:HGNC Symbol;Acc:HGNC:28105]
GMPR	14.048	4.83723	3.11806	0.00409383	guanosine monophosphate reductase [Source:HGNC Symbol;Acc:HGNC:4376]
PRLR	0.956464	0.442379	2.25163	0.00410821	prolactin receptor [Source:HGNC Symbol;Acc:HGNC:9446]
RP5-1142A6.9	18.3965	9.6883	2.01372	0.00417628
SPHKAP	0.286564	0.0624973	4.74017	0.00428461	SPHK1 interactor, AKAP domain containing [Source:HGNC Symbol;Acc:HGNC:30619]
SNORD116-20	54.0499	21.2404	2.63799	0.00431496	small nucleolar RNA, C/D box 116-20 [Source:HGNC Symbol;Acc:HGNC:33086]
RP11-498P14.5	8.56902	3.83649	2.30839	0.00452352
RP11-431H16.2	3.7379	1.68429	2.31132	0.00454094
RP11-20I23.5	3.41908	1.22133	2.96523	0.00458659
RAG1	0.772751	0.319354	2.50418	0.00461169	recombination activating 1 [Source:HGNC Symbol;Acc:HGNC:9831]
RP11-74E22.6	6.62215	1.36831	5.04161	0.00464202
RF01970	57.8402	19.5758	3.00772	0.00464422	RFAM
ATOH8	2.08329	0.434863	4.97932	0.00464929	atonal bHLH transcription factor 8 [Source:HGNC Symbol;Acc:HGNC:24126]
RP5-998N21.10	2.70575	0.552001	5.1642	0.00473063
RP11-389G6.4	26.7724	11.5841	2.4295	0.00474389
GPRC5C	35.6602	16.4171	2.34527	0.00484001	G protein-coupled receptor class C group 5 member C [Source:HGNC Symbol;Acc:HGNC:13309]
POLR2I	171.695	82.0405	2.24251	0.00484254	RNA polymerase II subunit I [Source:HGNC Symbol;Acc:HGNC:9196]
CHRM4	18.2123	8.63671	2.23459	0.00489632	cholinergic receptor muscarinic 4 [Source:HGNC Symbol;Acc:HGNC:1953]
MALRD1	0.156039	0.00407986	37.7853	0.00496204	MAM and LDL receptor class A domain containing 1 [Source:HGNC Symbol;Acc:HGNC:24331]
RP11-379F12.7	0.862957	0.0364919	23.4387	0.00509224
SNTG2	3.47929	1.45285	2.56311	0.00513658	syntrophin gamma 2 [Source:HGNC Symbol;Acc:HGNC:13741]
FOXC1	1.32287	0.340737	4.11145	0.00517384	forkhead box C1 [Source:HGNC Symbol;Acc:HGNC:3800]
WI2-1959D15.4	1.64209	0.356255	4.84997	0.00535836
RP11-861A13.4	1.31773	0.449463	3.0171	0.00541499
COX7A1	5.27548	1.25928	4.61627	0.00567492	cytochrome c oxidase subunit 7A1 [Source:HGNC Symbol;Acc:HGNC:2287]
RP11-85O21.5	6.10081	1.60868	4.03044	0.00567492
RP11-481J13.1	14.0383	6.68436	2.18474	0.00573608
RP11-540O11.1	4.91722	2.47236	2.08778	0.00581851
RP11-344E13.4	0.504956	0	47.8262	0.00588293
POLRMT	96.2107	50.9507	2.01667	0.00591712	RNA polymerase mitochondrial [Source:HGNC Symbol;Acc:HGNC:9200]
RP11-301N24.5	1.24355	0.330462	4.00429	0.00594498
FBLN2	13.6206	5.53902	2.62107	0.00602983	fibulin 2 [Source:HGNC Symbol;Acc:HGNC:3601]
NKPD1	2.19021	0.866926	2.71658	0.0061013	NTPase KAP family P-loop domain containing 1 [Source:HGNC Symbol;Acc:HGNC:24739]
SCN1A	1.78241	0.554018	3.28128	0.00623628	sodium voltage-gated channel alpha subunit 1 [Source:HGNC Symbol;Acc:HGNC:10585]
RP11-46C20.1	61.1761	27.4931	2.27122	0.00626673
RP11-65L3.4	1.83833	0.130004	15.9187	0.0062786
RP11-17G2.1	4.86198	0.605668	8.30507	0.00632069
TRPC6	0.355779	0.040766	9.21734	0.00632252	transient receptor potential cation channel subfamily C member 6 [Source:HGNC Symbol;Acc:HGNC:12338]
CTD-3220F14.3	0.919131	0	47.5591	0.00643077
EMP2	3.47746	1.18488	3.16703	0.00643248	epithelial membrane protein 2 [Source:HGNC Symbol;Acc:HGNC:3334]
RP11-85O21.2	0.585028	0.0630424	9.50069	0.00649079
HTR3A	23.6576	10.6481	2.31253	0.0065134	5-hydroxytryptamine receptor 3A [Source:HGNC Symbol;Acc:HGNC:5297]
GATA4	0.549289	0.0945805	6.10681	0.0065675	GATA binding protein 4 [Source:HGNC Symbol;Acc:HGNC:4173]
RP11-9J18.1	3.57424	1.7407	2.11259	0.00679284
AC006538.1	6.13985	3.18196	2.0093	0.00682442	Clone-based (Ensembl) gene
SNCG	1510.3	622.466	2.60951	0.00690683	synuclein gamma [Source:HGNC Symbol;Acc:HGNC:11141]
CHRNA1	7.24103	2.58353	3.06842	0.0069354	cholinergic receptor nicotinic alpha 1 subunit [Source:HGNC Symbol;Acc:HGNC:1955]
AC073316.2	3.83064	0.529662	7.78751	0.00700588	Clone-based (Ensembl) gene
RF02249	4.07834	0.173268	24.5495	0.00710874	RFAM
BHLHE22	3.00629	1.12129	2.768	0.00718651	basic helix-loop-helix family member e22 [Source:HGNC Symbol;Acc:HGNC:11963]
DHRS4L2	8.47052	4.44879	2.01476	0.00722471	dehydrogenase/reductase 4 like 2 [Source:HGNC Symbol;Acc:HGNC:19731]
PCDH15	2.20851	0.837708	2.70582	0.0072307	protocadherin related 15 [Source:HGNC Symbol;Acc:HGNC:14674]
KITLG	6.06194	2.50623	2.46238	0.00723891	KIT ligand [Source:HGNC Symbol;Acc:HGNC:6343]
AGMO	0.710703	0.076017	9.84379	0.00723891	alkylglycerol monooxygenase [Source:HGNC Symbol;Acc:HGNC:33784]
PDLIM4	34.2312	14.4123	2.56622	0.00724319	PDZ and LIM domain 4 [Source:HGNC Symbol;Acc:HGNC:16501]
RP11-616L12.1	2.57691	0.335114	8.09992	0.00724979
RP11-468E2.12	5.19522	2.58086	2.11203	0.00730055
RP11-475N22.4	1.36275	0.337087	4.37717	0.00752878
KCNIP4-IT1	0.439265	0.123822	3.69363	0.00758461	KCNIP4 intronic transcript 1 [Source:HGNC Symbol;Acc:HGNC:29895]
KCNS3	16.1351	8.14635	2.11016	0.00773635	potassium voltage-gated channel modifier subfamily S member 3 [Source:HGNC Symbol;Acc:HGNC:6302]
MECOM	0.365424	0.0411643	9.17492	0.00773963	MDS1 and EVI1 complex locus [Source:HGNC Symbol;Acc:HGNC:3498]
AC007750.5	0.52036	0.0687095	7.5915	0.00780097
AC006116.25	13.2802	6.34044	2.21122	0.00788044
RYR3	2.03914	0.972202	2.14499	0.00800104	ryanodine receptor 3 [Source:HGNC Symbol;Acc:HGNC:10485]
SEMA5A	2.79648	1.25465	2.29386	0.00803456	semaphorin 5A [Source:HGNC Symbol;Acc:HGNC:10736]
TTC24	0.989301	0.229672	4.48839	0.00803456	tetratricopeptide repeat domain 24 [Source:HGNC Symbol;Acc:HGNC:32348]
RF02246	12.0511	0.606019	19.9093	0.00808267	RFAM
FRMD3	18.4175	9.08708	2.07201	0.00809743	FERM domain containing 3 [Source:HGNC Symbol;Acc:HGNC:24125]
GABRA1	1.34739	0.642377	2.17579	0.00810517	gamma-aminobutyric acid type A receptor alpha1 subunit [Source:HGNC Symbol;Acc:HGNC:4075]
RP11-401P9.6	2.26554	0.968763	2.47006	0.00813896
CTC-512J12.4	10.6721	5.07921	2.20877	0.00817285
WDR97	2.73281	1.14727	2.43245	0.0081851	WD repeat domain 97 [Source:HGNC Symbol;Acc:HGNC:26959]
OR5A1	0.156826	0.0126558	12.744	0.00846571	olfactory receptor family 5 subfamily A member 1 [Source:HGNC Symbol;Acc:HGNC:8319]
RP11-432J3.4	2.02296	0.208149	9.57649	0.00847935
RP11-95I16.4	10.2272	3.98455	2.62846	0.00847935
ANO3	1.10324	0.286759	3.94908	0.00858166	anoctamin 3 [Source:HGNC Symbol;Acc:HGNC:14004]
CHRNA9	0.779257	0.15666	5.16045	0.00858166	cholinergic receptor nicotinic alpha 9 subunit [Source:HGNC Symbol;Acc:HGNC:14079]
DNASE1L2	10.2495	5.26468	2.00166	0.00893339	deoxyribonuclease 1 like 2 [Source:HGNC Symbol;Acc:HGNC:2958]
PHRF1	0.959561	0.319459	3.07367	0.00922598	PHD and ring finger domains 1 [Source:HGNC Symbol;Acc:HGNC:24351]
ALS2CR10	9.46154	3.51901	2.77443	0.00925507
RP11-585P4.6	1.48209	0.0790942	19.4392	0.00928421
AGBL2	0.299393	0.0277121	11.4334	0.00936984	ATP/GTP binding protein like 2 [Source:HGNC Symbol;Acc:HGNC:26296]
ATP6V0D2	1.53243	0.127262	13.0542	0.00936984	ATPase H+ transporting V0 subunit d2 [Source:HGNC Symbol;Acc:HGNC:18266]
FLT3LG	2.86994	1.27047	2.34524	0.00941809	fms related tyrosine kinase 3 ligand [Source:HGNC Symbol;Acc:HGNC:3766]
PRDM12	2.39857	1.06423	2.3926	0.00943318	PR/SET domain 12 [Source:HGNC Symbol;Acc:HGNC:13997]
RP11-117L5.3	11.8761	5.47425	2.24062	0.0094724
CXCR4	52.9597	6.21976	9.26475	0.00949329	C-X-C motif chemokine receptor 4 [Source:HGNC Symbol;Acc:HGNC:2561]
GLIPR1L1	0.974012	0.138315	7.29247	0.00962365	GLIPR1 like 1 [Source:HGNC Symbol;Acc:HGNC:28392]
LOXL1	152.91	73.9667	2.22243	0.00976436	lysyl oxidase like 1 [Source:HGNC Symbol;Acc:HGNC:6665]
EN1	0.940751	0.197924	5.06335	0.00977663	engrailed homeobox 1 [Source:HGNC Symbol;Acc:HGNC:3342]
CHRNA6	0.695234	0.0908265	7.90589	0.00985451	cholinergic receptor nicotinic alpha 6 subunit [Source:HGNC Symbol;Acc:HGNC:15963]
RP11-626E13.1	6.77312	2.68922	2.67033	0.00986072
RSPO3	12.9652	5.69677	2.31625	0.0099067	R-spondin 3 [Source:HGNC Symbol;Acc:HGNC:20866]
RF01965	54.9146	17.7854	3.14019	0.00999068	RFAM
CTA-254O6.1	2.7049	0.917254	2.99461	0.0101061
RP11-3B12.3	0.635319	0.0430476	15.9657	0.0101683
RP11-548H3.1	9.46277	4.26682	2.33126	0.0101779
RP1-40E16.9	10.6295	5.4722	2.05764	0.0101889
GALNT9	40.8707	21.5074	2.02532	0.0102714	polypeptide N-acetylgalactosaminyltransferase 9 [Source:HGNC Symbol;Acc:HGNC:4131]
VN1R1	7.45842	3.46692	2.21341	0.010302	vomeronasal 1 receptor 1 [Source:HGNC Symbol;Acc:HGNC:13548]
CRIP1	46.3671	7.66725	6.71948	0.0103738	cysteine rich protein 1 [Source:HGNC Symbol;Acc:HGNC:2360]
OSTN	0.971156	0.353044	2.88795	0.0107219	osteocrin [Source:HGNC Symbol;Acc:HGNC:29961]
RP11-130F10.1	3.40303	1.40495	2.58404	0.0109191
MIR218-2	9.59528	0.448259	20.6893	0.0109195	microRNA 218-2 [Source:HGNC Symbol;Acc:HGNC:31596]
RF01964	44.7899	17.6633	2.61992	0.0110262	RFAM
AL928654.7	69.5053	12.3144	6.25323	0.0110963
KAZALD1	1.41349	0.438998	3.31865	0.0111359	Kazal type serine peptidase inhibitor domain 1 [Source:HGNC Symbol;Acc:HGNC:25460]
THNSL2	19.793	8.41748	2.54853	0.0111877	threonine synthase like 2 [Source:HGNC Symbol;Acc:HGNC:25602]
RMST	27.6025	13.9595	2.0206	0.0112466	rhabdomyosarcoma 2 associated transcript (non-protein coding) [Source:HGNC Symbol;Acc:HGNC:29893]
RP11-25H12.1	3.85554	0.701946	5.66645	0.0112931
AC011747.7	4.57799	1.55341	3.12617	0.0113298
CNTNAP3	2.48059	0.882872	2.89069	0.0115012	contactin associated protein like 3 [Source:HGNC Symbol;Acc:HGNC:13834]
ST6GALNAC2	3.50274	1.46031	2.57277	0.0115313	ST6 N-acetylgalactosaminide alpha-2,6-sialyltransferase 2 [Source:HGNC Symbol;Acc:HGNC:10867]
CGA	2.75433	0.722277	3.90946	0.0116522	glycoprotein hormones, alpha polypeptide [Source:HGNC Symbol;Acc:HGNC:1885]
CTD-3214H19.16	191.941	78.4654	2.65641	0.0119007
AC006000.5	0.965768	0.0354414	28.7949	0.0119101
CTD-2616J11.9	844.668	345.268	2.6573	0.0119834
DMRTA1	0.855335	0.219866	3.99751	0.0121075	DMRT like family A1 [Source:HGNC Symbol;Acc:HGNC:13826]
KCNMB1	0.209086	0.0280175	8.16022	0.0121388	potassium calcium-activated channel subfamily M regulatory beta subunit 1 [Source:HGNC Symbol;Acc:HGNC:6285]
PYGM	19.5559	9.34388	2.25299	0.0122723	glycogen phosphorylase, muscle associated [Source:HGNC Symbol;Acc:HGNC:9726]
GPR4	1.86987	0.581133	3.46376	0.0122793	G protein-coupled receptor 4 [Source:HGNC Symbol;Acc:HGNC:4497]
ST6GAL2	14.7324	7.06991	2.13582	0.0124745	ST6 beta-galactoside alpha-2,6-sialyltransferase 2 [Source:HGNC Symbol;Acc:HGNC:10861]
ENPP2	6.95753	3.12257	2.33939	0.012623	ectonucleotide pyrophosphatase/phosphodiesterase 2 [Source:HGNC Symbol;Acc:HGNC:3357]
CTD-2514K5.2	4.90035	2.50897	2.0586	0.0127792
RP11-486F17.1	1.76235	0.270534	6.82365	0.0132308
WFS1	36.0183	17.4439	2.21701	0.0132865	wolframin ER transmembrane glycoprotein [Source:HGNC Symbol;Acc:HGNC:12762]
SNORD14A	33.636	11.6074	2.99401	0.013386	small nucleolar RNA, C/D box 14A [Source:HGNC Symbol;Acc:HGNC:10113]
RP11-872D17.8	14.9043	7.33896	2.14772	0.0137143
RP11-148K1.12	46.9723	22.5093	2.24785	0.0140285
ITGB6	0.219224	0.0183445	13.0605	0.0142786	integrin subunit beta 6 [Source:HGNC Symbol;Acc:HGNC:6161]
OCA2	0.898761	0.297113	3.23816	0.0143501	OCA2 melanosomal transmembrane protein [Source:HGNC Symbol;Acc:HGNC:8101]
RF02247	4.71145	0.227228	19.6686	0.0143804	RFAM
RP11-2A4.4	0.438354	0.113918	3.93599	0.0144728
RP11-375F2.2	0.691471	0.0248622	27.4408	0.0145404
UST	7.57507	3.67737	2.18774	0.0145593	uronyl 2-sulfotransferase [Source:HGNC Symbol;Acc:HGNC:17223]
FGF10	0.628962	0.103264	6.52156	0.0148374	fibroblast growth factor 10 [Source:HGNC Symbol;Acc:HGNC:3666]
VCX	4.83084	1.50037	3.40905	0.0150788	variable charge, X-linked [Source:HGNC Symbol;Acc:HGNC:12667]
AQP3	3.99591	1.85128	2.31004	0.0152245	aquaporin 3 (Gill blood group) [Source:HGNC Symbol;Acc:HGNC:636]
RP11-116O11.1	0.421516	0.016662	27.1196	0.0158572
RP11-498P14.4	4.77281	0.563346	8.53646	0.0159193
OVOL3	5.24088	1.35616	4.22422	0.0160585	ovo like zinc finger 3 [Source:HGNC Symbol;Acc:HGNC:14186]
RP11-758M4.4	0.660308	0.144508	4.76534	0.0161344
RP11-834C11.4	2.97265	1.24009	2.53224	0.0161988
RP11-12G12.7	12.018	5.22558	2.42943	0.0163845
BGN	2.23357	0.772578	2.97209	0.0164402	biglycan [Source:HGNC Symbol;Acc:HGNC:1044]
CH17-140K24.7	5.57628	2.59764	2.27086	0.0164901
EGFLAM	8.50955	1.49574	5.8929	0.016732	EGF like, fibronectin type III and laminin G domains [Source:HGNC Symbol;Acc:HGNC:26810]
CTD-2616J11.11	407.898	168.2	2.64312	0.016732
DKK1	0.922807	0.165852	5.67021	0.0167452	dickkopf WNT signaling pathway inhibitor 1 [Source:HGNC Symbol;Acc:HGNC:2891]
RP11-403I13.5	0.47073	0.0821034	6.01178	0.0168902
SH3TC1	0.593021	0.148126	4.33312	0.0168902	SH3 domain and tetratricopeptide repeats 1 [Source:HGNC Symbol;Acc:HGNC:26009]
MEOX2	0.831424	0.121073	6.82551	0.0170615	mesenchyme homeobox 2 [Source:HGNC Symbol;Acc:HGNC:7014]
TUBA4B	1.69206	0.418903	4.3437	0.0170973	tubulin alpha 4b [Source:HGNC Symbol;Acc:HGNC:18637]
RASSF6	0.151927	0.0134845	11.7147	0.0172803	Ras association domain family member 6 [Source:HGNC Symbol;Acc:HGNC:20796]
DECR2	0.587002	0.0735786	8.07749	0.0172838	2,4-dienoyl-CoA reductase 2 [Source:HGNC Symbol;Acc:HGNC:2754]
FUT8-AS1	4.16201	1.82303	2.37769	0.0176571	FUT8 antisense RNA 1 [Source:HGNC Symbol;Acc:HGNC:44294]
LUM	0.220326	0	44.992	0.0179428	lumican [Source:HGNC Symbol;Acc:HGNC:6724]
SUCNR1	0.471118	0.104605	4.59524	0.0182856	succinate receptor 1 [Source:HGNC Symbol;Acc:HGNC:4542]
TAF7L	0.433452	0.0718395	6.4235	0.0183123	TATA-box binding protein associated factor 7 like [Source:HGNC Symbol;Acc:HGNC:11548]
SLCO1A2	3.18887	1.54074	2.18048	0.0183517	solute carrier organic anion transporter family member 1A2 [Source:HGNC Symbol;Acc:HGNC:10956]
CAPS2	1.60011	0.725969	2.30489	0.0183519	calcyphosine 2 [Source:HGNC Symbol;Acc:HGNC:16471]
AGPAT1	0.0510182	0.0056611	9.0776	0.0184092	1-acylglycerol-3-phosphate O-acyltransferase 1 [Source:HGNC Symbol;Acc:HGNC:324]
SCN7A	1.78425	0.525672	3.39857	0.018983	sodium voltage-gated channel alpha subunit 7 [Source:HGNC Symbol;Acc:HGNC:10594]
RP11-27M24.1	8.08402	2.65905	3.27516	0.0192257
MELTF	26.2485	11.1127	2.5825	0.0192552	melanotransferrin [Source:HGNC Symbol;Acc:HGNC:7037]
ETFB	91.3005	39.6569	2.50229	0.0193493	electron transfer flavoprotein beta subunit [Source:HGNC Symbol;Acc:HGNC:3482]
DOCK6	33.0611	17.6922	2.00657	0.0194527	dedicator of cytokinesis 6 [Source:HGNC Symbol;Acc:HGNC:19189]
FAAH2	4.44522	2.21844	2.06891	0.0195393	fatty acid amide hydrolase 2 [Source:HGNC Symbol;Acc:HGNC:26440]
RP11-295M18.2	0.7498	0.0256281	25.4101	0.0195393
TEX37	0.94183	0.0353075	26.6147	0.0195496	testis expressed 37 [Source:HGNC Symbol;Acc:HGNC:26341]
PAMR1	13.6697	5.42243	2.72847	0.0197389	peptidase domain containing associated with muscle regeneration 1 [Source:HGNC Symbol;Acc:HGNC:24554]
APLNR	0.96686	0.245303	4.13562	0.0198407	apelin receptor [Source:HGNC Symbol;Acc:HGNC:339]
EGFL7	13.3453	7.10683	2.00527	0.0199261	EGF like domain multiple 7 [Source:HGNC Symbol;Acc:HGNC:20594]
BARX1	2.51447	0.848739	3.18933	0.0202311	BARX homeobox 1 [Source:HGNC Symbol;Acc:HGNC:955]
TG	0.720733	0.218635	3.41042	0.0202533	thyroglobulin [Source:HGNC Symbol;Acc:HGNC:11764]
TCHH	2.32419	1.16018	2.06026	0.0204253	trichohyalin [Source:HGNC Symbol;Acc:HGNC:11791]
RP11-680G24.6	1.67622	0.222897	8.17971	0.0207077
ZIC5	6.71623	2.88384	2.43561	0.020764	Zic family member 5 [Source:HGNC Symbol;Acc:HGNC:20322]
RP11-13J10.1	4.88987	1.02748	4.82927	0.0209345
ACTRT3	2.6256	1.289	2.13399	0.0210351	actin related protein T3 [Source:HGNC Symbol;Acc:HGNC:24022]
FOXQ1	0.580425	0.0760094	8.2765	0.0212542	forkhead box Q1 [Source:HGNC Symbol;Acc:HGNC:20951]
RP1-257C22.2	0.403603	0	43.742	0.0212557
COL5A2	8.35312	3.17776	2.70338	0.0216135	collagen type V alpha 2 chain [Source:HGNC Symbol;Acc:HGNC:2210]
AC018470.4	0.821915	0.277256	3.1729	0.0218704
NEUROG1	2.95581	0.633423	5.15012	0.0218843	neurogenin 1 [Source:HGNC Symbol;Acc:HGNC:7764]
RP5-855D21.2	2.29344	0.435761	5.37932	0.0219389
MYO5B	7.71329	3.5388	2.31637	0.0220992	myosin VB [Source:HGNC Symbol;Acc:HGNC:7603]
RP11-384L8.1	1.17273	0.337129	3.61015	0.0224794
TMTC1	8.13238	4.16339	2.02008	0.0224794	transmembrane and tetratricopeptide repeat containing 1 [Source:HGNC Symbol;Acc:HGNC:24099]
ZIC2	85.0347	41.0894	2.16497	0.0226441	Zic family member 2 [Source:HGNC Symbol;Acc:HGNC:12873]
RASSF3	7.08835	3.27352	2.258	0.0231921	Ras association domain family member 3 [Source:HGNC Symbol;Acc:HGNC:14271]
RP11-12M5.3	11.0027	2.94755	3.90263	0.0237964
CALB2	3.04219	0.900068	3.67094	0.0238172	calbindin 2 [Source:HGNC Symbol;Acc:HGNC:1435]
COPZ2	2.28026	0.720224	3.35987	0.0240875	coatomer protein complex subunit zeta 2 [Source:HGNC Symbol;Acc:HGNC:19356]
RP11-689C9.1	1.61024	0.216513	8.08268	0.0244243
MIR2682	10.0797	1.77248	5.98027	0.0248569	microRNA 2682 [Source:HGNC Symbol;Acc:HGNC:41688]
RP11-561B11.6	4.48023	0.762693	6.51687	0.0251123
RNU6-737P	6.43644	0.278894	24.449	0.0256386	RNA, U6 small nuclear 737, pseudogene [Source:HGNC Symbol;Acc:HGNC:47700]
RP11-478J18.2	1.15906	0.41267	2.88338	0.0257194
COL3A1	0.320131	0.0539016	6.08159	0.0257304	collagen type III alpha 1 chain [Source:HGNC Symbol;Acc:HGNC:2201]
AC074093.1	0.207014	0.0463837	4.61934	0.0262395
LIPG	1.20816	0.507194	2.5365	0.0268707	lipase G, endothelial type [Source:HGNC Symbol;Acc:HGNC:6623]
CYP1A1	1.82343	0.829299	2.31542	0.0268738	cytochrome P450 family 1 subfamily A member 1 [Source:HGNC Symbol;Acc:HGNC:2595]
MERTK	2.48718	1.26242	2.098	0.0270339	MER proto-oncogene, tyrosine kinase [Source:HGNC Symbol;Acc:HGNC:7027]
RP11-57G22.3	0.528788	0.204671	2.72733	0.0272915
IL3RA	0.996132	0.370155	2.87967	0.0273053	interleukin 3 receptor subunit alpha [Source:HGNC Symbol;Acc:HGNC:6012]
RCSD1	0.260473	0.00895357	28.7672	0.0273053	RCSD domain containing 1 [Source:HGNC Symbol;Acc:HGNC:28310]
COL2A1	5.89033	2.29243	2.62962	0.0276975	collagen type II alpha 1 chain [Source:HGNC Symbol;Acc:HGNC:2200]
FAM19A1	0.431489	0.053628	7.97652	0.0277084	family with sequence similarity 19 member A1, C-C motif chemokine like [Source:HGNC Symbol;Acc:HGNC:21587]
AC104655.3	8.87532	4.64826	2.02784	0.0280144
MEI4	0.769092	0.208463	3.81532	0.0280539	meiotic double-stranded break formation protein 4 [Source:HGNC Symbol;Acc:HGNC:43638]
FAM163A	15.483	3.11795	5.28227	0.0282797	family with sequence similarity 163 member A [Source:HGNC Symbol;Acc:HGNC:28274]
F3	1.94941	0.762453	2.67675	0.0283951	coagulation factor III, tissue factor [Source:HGNC Symbol;Acc:HGNC:3541]
GPR6	0.869845	0.171623	5.26282	0.0283951	G protein-coupled receptor 6 [Source:HGNC Symbol;Acc:HGNC:4515]
RP11-108K14.12	2.53023	0.709052	3.5823	0.0285531
ATP6V1B1	6.6073	2.20562	3.27359	0.0287135	ATPase H+ transporting V1 subunit B1 [Source:HGNC Symbol;Acc:HGNC:853]
AC104532.3	15.1123	7.36654	2.17501	0.0287678
RP11-381K20.2	0.377026	0.0178159	22.4243	0.0289676
CYP21A2	0.0529377	0.00190808	23.8114	0.0292256	cytochrome P450 family 21 subfamily A member 2 [Source:HGNC Symbol;Acc:HGNC:2600]
POTEE	0.28292	0.0540159	5.65756	0.0295427	POTE ankyrin domain family member E [Source:HGNC Symbol;Acc:HGNC:33895]
FAM181B	0.98332	0.443604	2.34688	0.0295713	family with sequence similarity 181 member B [Source:HGNC Symbol;Acc:HGNC:28512]
ABR	0.805305	0.295292	2.78088	0.0299066	active BCR-related [Source:HGNC Symbol;Acc:HGNC:81]
RNA5SP311	14.6561	3.75611	4.01813	0.0301408	RNA, 5S ribosomal pseudogene 311 [Source:HGNC Symbol;Acc:HGNC:43211]
MIR181A2HG	2.70603	0.753485	3.72577	0.0301578	MIR181A2 host gene [Source:HGNC Symbol;Acc:HGNC:37188]
SNORD116-21	69.8706	35.7288	2.01705	0.0306268	small nucleolar RNA, C/D box 116-21 [Source:HGNC Symbol;Acc:HGNC:33087]
GLIPR1L2	0.220633	0.0130102	16.0323	0.0310518	GLIPR1 like 2 [Source:HGNC Symbol;Acc:HGNC:28592]
GABRG3	0.241386	0.0871765	2.93176	0.031341	gamma-aminobutyric acid type A receptor gamma3 subunit [Source:HGNC Symbol;Acc:HGNC:4088]
DUSP27	0.298991	0.059549	5.33046	0.0315967	dual specificity phosphatase 27, atypical [Source:HGNC Symbol;Acc:HGNC:25034]
RP11-185E8.2	2.2028	0.924122	2.47514	0.0316482
DSG3	0.171169	0.014944	12.5103	0.031681	desmoglein 3 [Source:HGNC Symbol;Acc:HGNC:3050]
RP13-238F13.3	12.7438	4.05594	3.40023	0.0319723
CTD-2270P14.5	3.58642	1.88973	2.03077	0.0324935
GABRR1	0.511882	0.0993394	5.5146	0.0330423	gamma-aminobutyric acid type A receptor rho1 subunit [Source:HGNC Symbol;Acc:HGNC:4090]
SNHG9	11.6633	4.78622	2.61269	0.0332895	small nucleolar RNA host gene 9 [Source:HGNC Symbol;Acc:HGNC:33102]
SERTM1	1.05892	0.365521	3.05877	0.0332895	serine rich and transmembrane domain containing 1 [Source:HGNC Symbol;Acc:HGNC:33792]
AC098973.2	2.58309	1.12155	2.41731	0.035142
LDHAL6A	1.2694	0.494023	2.63548	0.0351692	lactate dehydrogenase A like 6A [Source:HGNC Symbol;Acc:HGNC:28335]
RP11-514P8.7	49.942	23.339	2.33402	0.0360405
VAX1	0.119382	0.00515578	24.0504	0.0360405	ventral anterior homeobox 1 [Source:HGNC Symbol;Acc:HGNC:12660]
CH17-408M7.1	0.471489	0.0761739	6.46422	0.0365035
CXorf58	3.46482	1.65403	2.14535	0.0368149	chromosome X open reading frame 58 [Source:HGNC Symbol;Acc:HGNC:26356]
RP11-270M14.5	4.20204	1.27423	3.50863	0.0369325
RP11-204M4.3	2.33898	0.960353	2.62399	0.0372751
AC004593.3	2.05066	0.438418	4.94022	0.0374373	beta-chimaerin isoform 3 [Source:RefSeq peptide;Acc:NP_001279998]
RP11-142A23.1	3.50687	1.19608	2.99328	0.0374672
TRAPPC5	28.4823	13.892	2.22266	0.0375297	trafficking protein particle complex 5 [Source:HGNC Symbol;Acc:HGNC:23067]
HCN1	0.871163	0.431058	2.06992	0.0377175	hyperpolarization activated cyclic nucleotide gated potassium channel 1 [Source:HGNC Symbol;Acc:HGNC:4845]
SLC38A4	0.3172	0.0630458	5.27055	0.0381565	solute carrier family 38 member 4 [Source:HGNC Symbol;Acc:HGNC:14679]
RP11-1O10.1	1.5942	0.13114	11.5951	0.0381901
CCDC87	0.970565	0.346061	2.93805	0.0385467	coiled-coil domain containing 87 [Source:HGNC Symbol;Acc:HGNC:25579]
RP11-484P15.1	1.059	0.0504935	21.7452	0.0389575
RP11-497G19.1	1.91448	0.573313	3.51402	0.0391763
RP11-293A21.1	2.39013	0.328156	7.56442	0.0392101
RP3-398G3.3	5.05814	1.58565	3.27426	0.039751
NCRNA00106	1.18274	0.172352	6.67606	0.0401282
AC098820.3	3.02789	1.39828	2.28173	0.0401282	Clone-based (Ensembl) gene
HOXA7	0.63196	0.124436	5.49271	0.0403545	homeobox A7 [Source:HGNC Symbol;Acc:HGNC:5108]
NUTM2E	0.644294	0.204183	3.18856	0.040761	NUT family member 2E [Source:HGNC Symbol;Acc:HGNC:23448]
RF01963	31.7378	15.9825	2.05101	0.040804	RFAM
IGKV3OR2-268	1.87239	0.0704407	22.635	0.0410014	immunoglobulin kappa variable 3/OR2-268 (non-functional) [Source:HGNC Symbol;Acc:HGNC:5830]
PDGFC	0.980066	0.335632	2.99663	0.0411522	platelet derived growth factor C [Source:HGNC Symbol;Acc:HGNC:8801]
RP11-229P13.25	3.72511	1.48908	2.63318	0.041462
RP11-402J6.1	16.7856	7.31039	2.45859	0.0416283
TRPC7	0.585353	0.157723	3.98047	0.0419252	transient receptor potential cation channel subfamily C member 7 [Source:HGNC Symbol;Acc:HGNC:20754]
NKX2-1-AS1	0.391689	0.0158138	24.4746	0.042003	NKX2-1 antisense RNA 1 [Source:HGNC Symbol;Acc:HGNC:40585]
BCHE	12.9837	6.37753	2.09444	0.0420469	butyrylcholinesterase [Source:HGNC Symbol;Acc:HGNC:983]
SPN	0.879996	0.441692	2.12302	0.0422226	sialophorin [Source:HGNC Symbol;Acc:HGNC:11249]
RP11-463O9.8	1.89429	0.896382	2.20416	0.0427887
RP13-582L3.4	2.8218	0.610139	4.63826	0.0428002
RP11-755O11.2	4.89149	1.27467	3.99397	0.0428413
CTC-591M7.1	0.780833	0.36431	2.24575	0.0432738
HCN2	78.5336	41.9736	2.01672	0.0433044	hyperpolarization activated cyclic nucleotide gated potassium and sodium channel 2 [Source:HGNC Symbol;Acc:HGNC:4846]
RP11-1M18.1	2.31943	0.520184	4.60358	0.0433385
VGLL1	0.526919	0.0231024	23.6111	0.0435973	vestigial like family member 1 [Source:HGNC Symbol;Acc:HGNC:20985]
HOXB7	1.34596	0.340863	4.14959	0.0439762	homeobox B7 [Source:HGNC Symbol;Acc:HGNC:5118]
RGS5	4.06836	1.81927	2.27827	0.0441348	regulator of G protein signaling 5 [Source:HGNC Symbol;Acc:HGNC:10001]
RP11-2N1.2	0.920292	0.147959	6.34228	0.0447174
RP1-62D2.3	1.232	0.274577	4.63061	0.0450135
RN7SKP87	8.67181	3.61884	2.47789	0.0452162	RNA, 7SK small nuclear pseudogene 87 [Source:HGNC Symbol;Acc:HGNC:45811]
SLC26A4	0.502423	0.185608	2.82117	0.0459833	solute carrier family 26 member 4 [Source:HGNC Symbol;Acc:HGNC:8818]
RP11-687M24.5	2.24583	0.572438	4.11419	0.0460009
MIR4737	106.774	36.0654	3.27728	0.0460679	microRNA 4737 [Source:HGNC Symbol;Acc:HGNC:41669]
LCP1	3.10577	0.860097	4.04379	0.0461639	lymphocyte cytosolic protein 1 [Source:HGNC Symbol;Acc:HGNC:6528]
LRRC43	1.94271	0.987642	2.0665	0.0471327	leucine rich repeat containing 43 [Source:HGNC Symbol;Acc:HGNC:28562]
RP11-151A6.4	1.6516	0.797412	2.14188	0.0471519
CTB-12A17.2	13.8363	7.1239	2.10289	0.0472969
RP13-977J11.3	24.8926	12.8822	2.05684	0.0475333
RFTN2	0.985387	0.477918	2.11688	0.0481289	raftlin family member 2 [Source:HGNC Symbol;Acc:HGNC:26402]
RP11-127L20.6	8.26097	3.17596	2.82856	0.0494422
SIX2	1.45618	0.471371	3.33094	0.0497538	SIX homeobox 2 [Source:HGNC Symbol;Acc:HGNC:10888]
